# Supplementary material for: A Proteomic Approach for Comprehensively Screening Substrates of Protein Kinases Such as Rho-Kinase
Source: PLoS One. 2010 Jan 14;5(1):e8704. doi: 10.1371/journal.pone.0008704 (PMC2806833; doi:10.1371/journal.pone.0008704)
Supplement: Table S1 — Representative list of kinase-interacting proteins detected by affinity column chromatography and LC-MS/MS analysis. (0.24 MB XLS) [file pone.0008704.s003.xls]

## Sheet: Sheet1
Supplementary Table: Representative list of kinase-interacting proteins detected by affinity column chromatography and LC-MS/MS analysis (p<0.05). Numbers indicate Mascot MudPIT scores.
No.	Name	GST(P2)	RhoK(P2)	RhoK KD(P2)	PKN(P2)	GST(cyt)	RhoK(cyt)	RhoK KD(cyt)	PKN(cyt)	prot_desc
1	1433B_RAT				78					14-3-3 protein beta/alpha - Rattus norvegicus (Rat)
2	1433G_RAT		21		93				127	14-3-3 protein gamma - Rattus norvegicus (Rat)
3	1433T_RAT				75				41	14-3-3 protein theta - Rattus norvegicus (Rat)
4	1433Z_RAT		18		58		22		31	14-3-3 protein zeta/delta - Rattus norvegicus (Rat)
5	2AAB_RAT				59				49	Serine/threonine-protein phosphatase 2A 65 kDa regulatory subunit A beta isoform - Rattus norvegicus (Rat)
6	3BP5_RAT		15		18					SH3 domain-binding protein 5 - Rattus norvegicus (Rat)
7	3MG_RAT						18	21		DNA-3-methyladenine glycosylase - Rattus norvegicus (Rat)
8	A1M_RAT		21	17						Alpha-1-macroglobulin precursor - Rattus norvegicus (Rat)
9	A2MG_RAT			15						Alpha-2-macroglobulin precursor - Rattus norvegicus (Rat)
10	A4_RAT		182	40	25		28			Amyloid beta A4 protein precursor - Rattus norvegicus (Rat)
11	A4GAT_RAT								38	Lactosylceramide 4-alpha-galactosyltransferase - Rattus norvegicus (Rat)
12	AATC_RAT				18				16	Aspartate aminotransferase, cytoplasmic - Rattus norvegicus (Rat)
13	ABCC8_RAT		16		20					ATP-binding cassette transporter sub-family C member 8 - Rattus norvegicus (Rat)
14	ABCC9_RAT		22							ATP-binding cassette transporter sub-family C member 9 - Rattus norvegicus (Rat)
15	ABCG5_RAT						21			ATP-binding cassette sub-family G member 5 - Rattus norvegicus (Rat)
16	ABI1_RAT		16							Abl interactor 1 - Rattus norvegicus (Rat)
17	ABP1_RAT			19						Amiloride-sensitive amine oxidase [copper-containing] precursor - Rattus norvegicus (Rat)
18	ABTB1_RAT				17					Ankyrin repeat and BTB/POZ domain-containing protein 1 - Rattus norvegicus (Rat)
19	ABTB2_RAT		22							Ankyrin repeat and BTB/POZ domain-containing protein 2 - Rattus norvegicus (Rat)
20	ACF_RAT						16			APOBEC1 complementation factor - Rattus norvegicus (Rat)
21	ACH10_RAT	21		16						Neuronal acetylcholine receptor subunit alpha-10 precursor - Rattus norvegicus (Rat)
22	ACOX1_RAT				475					Acyl-coenzyme A oxidase 1, peroxisomal - Rattus norvegicus (Rat)
23	ACSL4_RAT		16							Long-chain-fatty-acid--CoA ligase 4 - Rattus norvegicus (Rat)
24	ACTB_RAT	473	660	679	646	718	543	858	907	Actin, cytoplasmic 1 - Rattus norvegicus (Rat)
25	ACTC_RAT	321	378	405	389	412	341	521	444	Actin, alpha cardiac muscle 1 - Rattus norvegicus (Rat)
26	ACTN4_RAT								16	Alpha-actinin-4 - Rattus norvegicus (Rat)
27	ACV1C_RAT						15			Activin receptor type-1C precursor - Rattus norvegicus (Rat)
28	ADA2B_RAT				16					Alpha-2B adrenergic receptor - Rattus norvegicus (Rat)
29	ADAD1_RAT			20						Adenosine deaminase domain-containing protein 1 - Rattus norvegicus (Rat)
30	ADCY3_RAT				18					Adenylate cyclase type 3 - Rattus norvegicus (Rat)
31	ADCY6_RAT			24			25	20		Adenylate cyclase type 6 - Rattus norvegicus (Rat)
32	ADDA_RAT				163				218	Alpha-adducin - Rattus norvegicus (Rat)
33	ADDB_RAT				22					Beta-adducin - Rattus norvegicus (Rat)
34	ADH6_RAT				21					Alcohol dehydrogenase 6 - Rattus norvegicus (Rat)
35	ADO_RAT		18	26					16	Aldehyde oxidase - Rattus norvegicus (Rat)
36	AFAD_RAT		226	116					24	Afadin - Rattus norvegicus (Rat)
37	AGRIN_RAT								925	Agrin precursor - Rattus norvegicus (Rat)
38	AGT2_RAT							20		Alanine--glyoxylate aminotransferase 2, mitochondrial precursor - Rattus norvegicus (Rat)
39	AINX_RAT		22							Alpha-internexin - Rattus norvegicus (Rat)
40	AKA11_RAT								20	A-kinase anchor protein 11 - Rattus norvegicus (Rat)
41	AKA12_RAT							21		A-kinase anchor protein 12 - Rattus norvegicus (Rat)
42	AKA14_RAT								17	A-kinase anchor protein 14 - Rattus norvegicus (Rat)
43	AKAP6_RAT		17	23	17		38	21		A-kinase anchor protein 6 - Rattus norvegicus (Rat)
44	AL1A1_RAT				28					Retinal dehydrogenase 1 - Rattus norvegicus (Rat)
45	AL1A7_RAT				33					Aldehyde dehydrogenase, cytosolic 1 - Rattus norvegicus (Rat)
46	AL1B1_RAT	21								Aldehyde dehydrogenase X, mitochondrial precursor - Rattus norvegicus (Rat)
47	ALBU_RAT			25						Serum albumin precursor - Rattus norvegicus (Rat)
48	ALDOA_RAT				18				644	Fructose-bisphosphate aldolase A - Rattus norvegicus (Rat)
49	ALDOC_RAT								90	Fructose-bisphosphate aldolase C - Rattus norvegicus (Rat)
50	ALG13_RAT	20								UDP-N-acetylglucosamine transferase subunit ALG13 homolog - Rattus norvegicus (Rat)
51	AMD_RAT						30			Peptidyl-glycine alpha-amidating monooxygenase precursor - Rattus norvegicus (Rat)
52	AMPB_RAT				18					Aminopeptidase B - Rattus norvegicus (Rat)
53	AMPH_RAT				17		35			Amphiphysin - Rattus norvegicus (Rat)
54	AMPM2_RAT		258				467			Methionine aminopeptidase 2 - Rattus norvegicus (Rat)
55	AMPO_RAT		15	18						Aminopeptidase O - Rattus norvegicus (Rat)
56	AMYP_RAT			17						Pancreatic alpha-amylase precursor - Rattus norvegicus (Rat)
57	ANXA6_RAT		16	18						Annexin A6 - Rattus norvegicus (Rat)
58	AOFA_RAT			15						Amine oxidase [flavin-containing] A - Rattus norvegicus (Rat)
59	AP180_RAT		651	563			1031	668		Clathrin coat assembly protein AP180 - Rattus norvegicus (Rat)
60	AP1B1_RAT		28		18					AP-1 complex subunit beta-1 - Rattus norvegicus (Rat)
61	AP2A2_RAT			124	316		18			AP-2 complex subunit alpha-2 - Rattus norvegicus (Rat)
62	AP2B1_RAT			31	96					AP-2 complex subunit beta-1 - Rattus norvegicus (Rat)
63	AP2M1_RAT			124	254					AP-2 complex subunit mu-1 - Rattus norvegicus (Rat)
64	AP2S1_RAT			23						AP-2 complex subunit sigma-1 - Rattus norvegicus (Rat)
65	APC_RAT				34		15		44	Adenomatous polyposis coli protein - Rattus norvegicus (Rat)
66	APEX1_RAT		29				17			DNA-(apurinic or apyrimidinic site) lyase - Rattus norvegicus (Rat)
67	APOB_RAT				17					Apolipoprotein B-100 precursor - Rattus norvegicus (Rat)
68	APOE_RAT						267	43		Apolipoprotein E precursor - Rattus norvegicus (Rat)
69	APRIN_RAT		20		17		16			Androgen-induced proliferation inhibitor - Rattus norvegicus (Rat)
70	AR13A_RAT		18							ADP-ribosylation factor-like protein 13A - Rattus norvegicus (Rat)
71	ARAF_RAT	22	67	82						A-Raf proto-oncogene serine/threonine-protein kinase - Rattus norvegicus (Rat)
72	ARD1_RAT	65	58	63		75	69	53		GTP-binding protein ARD-1 - Rattus norvegicus (Rat)
73	ARF1_RAT		132	168	80	357		185		ADP-ribosylation factor 1 - Rattus norvegicus (Rat)
74	ARF2_RAT	188				298	153			ADP-ribosylation factor 2 - Rattus norvegicus (Rat)
75	ARF3_RAT	247					228		77	ADP-ribosylation factor 3 - Rattus norvegicus (Rat)
76	ARF4_RAT						101			ADP-ribosylation factor 4 - Rattus norvegicus (Rat)
77	ARF5_RAT						186	143		ADP-ribosylation factor 5 - Rattus norvegicus (Rat)
78	ARF6_RAT	65	103	102	15	98	86	105		ADP-ribosylation factor 6 - Rattus norvegicus (Rat)
79	ARHG7_RAT			18	68				88	Rho guanine nucleotide exchange factor 7 - Rattus norvegicus (Rat)
80	ARHGB_RAT								29	Rho guanine nucleotide exchange factor 11 - Rattus norvegicus (Rat)
81	ARK72_RAT				20					Aflatoxin B1 aldehyde reductase member 2 - Rattus norvegicus (Rat)
82	ARL11_RAT						15			ADP-ribosylation factor-like protein 11 - Rattus norvegicus (Rat)
83	ARRB1_RAT								174	Beta-arrestin-1 - Rattus norvegicus (Rat)
84	ARRB2_RAT		246	385	40	17				Beta-arrestin-2 - Rattus norvegicus (Rat)
85	AS3MT_RAT						20	19		Arsenite methyltransferase - Rattus norvegicus (Rat)
86	ASGR1_RAT								15	Asialoglycoprotein receptor 1 - Rattus norvegicus (Rat)
87	AT12A_RAT			15			22			Potassium-transporting ATPase alpha chain 2 - Rattus norvegicus (Rat)
88	AT2A1_RAT				20			17	17	Sarcoplasmic/endoplasmic reticulum calcium ATPase 1 - Rattus norvegicus (Rat)
89	AT2A2_RAT		23						16	Sarcoplasmic/endoplasmic reticulum calcium ATPase 2 - Rattus norvegicus (Rat)
90	AT2B2_RAT						15			Plasma membrane calcium-transporting ATPase 2 - Rattus norvegicus (Rat)
91	AT2B3_RAT				16					Plasma membrane calcium-transporting ATPase 3 - Rattus norvegicus (Rat)
92	AT2B4_RAT		15		25					Plasma membrane calcium-transporting ATPase 4 - Rattus norvegicus (Rat)
93	AT5F1_RAT				19					ATP synthase B chain, mitochondrial precursor - Rattus norvegicus (Rat)
94	ATP5S_RAT	19								ATP synthase subunit s, mitochondrial precursor - Rattus norvegicus (Rat)
95	ATPB_RAT	15						19		ATP synthase subunit beta, mitochondrial precursor - Rattus norvegicus (Rat)
96	ATTY_RAT			18			26	17		Tyrosine aminotransferase - Rattus norvegicus (Rat)
97	B3GL1_RAT								16	UDP-GalNAc:beta-1,3-N-acetylgalactosaminyltransferase 1 - Rattus norvegicus (Rat)
98	BAG5_RAT		308	737	295					BAG family molecular chaperone regulator 5 - Rattus norvegicus (Rat)
99	BAT2_RAT		16		300				24	Large proline-rich protein BAT2 - Rattus norvegicus (Rat)
100	BAT3_RAT				25					Large proline-rich protein BAT3 - Rattus norvegicus (Rat)
101	BI2L1_RAT			22			17	40		Brain-specific angiogenesis inhibitor 1-associated protein 2-like protein 1 - Rattus norvegicus (Rat)
102	BKRB2_RAT			19						B2 bradykinin receptor - Rattus norvegicus (Rat)
103	BRCA1_RAT								18	Breast cancer type 1 susceptibility protein homolog - Rattus norvegicus (Rat)
104	BRCA2_RAT				28				24	Breast cancer type 2 susceptibility protein homolog - Rattus norvegicus (Rat)
105	BRE1B_RAT				31					E3 ubiquitin-protein ligase BRE1B - Rattus norvegicus (Rat)
106	BSN_RAT		21	34	20		21		24	Protein bassoon - Rattus norvegicus (Rat)
107	BTBDE_RAT		16					23		BTB/POZ domain-containing protein 14A - Rattus norvegicus (Rat)
108	BXDC2_RAT								17	Brix domain-containing protein 2 - Rattus norvegicus (Rat)
109	BZW2_RAT								16	Basic leucine zipper and W2 domain-containing protein 2 - Rattus norvegicus (Rat)
110	C1TC_RAT						16			C-1-tetrahydrofolate synthase, cytoplasmic - Rattus norvegicus (Rat)
111	CA131_RAT				19					Uncharacterized protein C1orf131 homolog - Rattus norvegicus (Rat)
112	CA175_RAT								16	Uncharacterized protein C1orf175 homolog - Rattus norvegicus (Rat)
113	CA179_RAT								16	Uncharacterized protein C1orf179 homolog - Rattus norvegicus (Rat)
114	CA2D3_RAT				16					Voltage-dependent calcium channel subunit alpha-2/delta-3 precursor - Rattus norvegicus (Rat)
115	CABIN_RAT		17		17					Calcineurin-binding protein Cabin 1 - Rattus norvegicus (Rat)
116	CAC1D_RAT			17					17	Voltage-dependent L-type calcium channel subunit alpha-1D - Rattus norvegicus (Rat)
117	CAC1E_RAT			24	16		16			Voltage-dependent R-type calcium channel subunit alpha-1E - Rattus norvegicus (Rat)
118	CAC1G_RAT				19		19			Voltage-dependent T-type calcium channel subunit alpha-1G - Rattus norvegicus (Rat)
119	CAC1H_RAT						15			Voltage-dependent T-type calcium channel subunit alpha-1H - Rattus norvegicus (Rat)
120	CACO1_RAT		15							Calcium-binding and coiled-coil domain-containing protein 1 - Rattus norvegicus (Rat)
121	CALB1_RAT						16			Calbindin - Rattus norvegicus (Rat)
122	CAMKV_RAT	145	1032	1096	1484		356	395	1735	CaM kinase-like vesicle-associated protein - Rattus norvegicus (Rat)
123	CAND1_RAT						511	162		Cullin-associated NEDD8-dissociated protein 1 - Rattus norvegicus (Rat)
124	CAPS1_RAT						27			Calcium-dependent secretion activator 1 - Rattus norvegicus (Rat)
125	CAPZB_RAT		159	277	21		43	53	72	F-actin-capping protein subunit beta - Rattus norvegicus (Rat)
126	CARD9_RAT								20	Caspase recruitment domain-containing protein 9 - Rattus norvegicus (Rat)
127	CAZA2_RAT	40	130	236	170		112	100	65	F-actin-capping protein subunit alpha-2 - Rattus norvegicus (Rat)
128	CB039_RAT		30							UPF0407 protein C2orf39 homolog - Rattus norvegicus (Rat)
129	CBLB_RAT			23						E3 ubiquitin-protein ligase CBL-B - Rattus norvegicus (Rat)
130	CBPD_RAT				18					Carboxypeptidase D precursor - Rattus norvegicus (Rat)
131	CBPN_RAT				16					Carboxypeptidase N catalytic chain precursor - Rattus norvegicus (Rat)
132	CBR1_RAT					220	300	212	91	Carbonyl reductase [NADPH] 1 - Rattus norvegicus (Rat)
133	CC134_RAT								18	Coiled-coil domain-containing protein 134 precursor - Rattus norvegicus (Rat)
134	CCD52_RAT		16							Coiled-coil domain-containing protein 52 - Rattus norvegicus (Rat)
135	CCD65_RAT	25	22	22	16					Coiled-coil domain-containing protein 65 - Rattus norvegicus (Rat)
136	CCD80_RAT			35						Coiled-coil domain-containing protein 80 precursor - Rattus norvegicus (Rat)
137	CCD91_RAT		18	28						Coiled-coil domain-containing protein 91 - Rattus norvegicus (Rat)
138	CCD95_RAT				17					Coiled-coil domain-containing protein 95 - Rattus norvegicus (Rat)
139	CCD99_RAT			15	16					Coiled-coil domain-containing protein 99 - Rattus norvegicus (Rat)
140	CCNG1_RAT						19			Cyclin-G1 - Rattus norvegicus (Rat)
141	CCRK_RAT			36						Cell cycle-related kinase - Rattus norvegicus (Rat)
142	CCS_RAT				17					Copper chaperone for superoxide dismutase - Rattus norvegicus (Rat)
143	CD4_RAT						16			T-cell surface glycoprotein CD4 precursor - Rattus norvegicus (Rat)
144	CDC2_RAT			37	33					Cell division control protein 2 homolog - Rattus norvegicus (Rat)
145	CDC37_RAT		287	146			362	102		Hsp90 co-chaperone Cdc37 - Rattus norvegicus (Rat)
146	CDCA7_RAT							21		Cell division cycle-associated protein 7 - Rattus norvegicus (Rat)
147	CDK2_RAT				35					Cell division protein kinase 2 - Rattus norvegicus (Rat)
148	CDK5_RAT			41	35					Cell division protein kinase 5 - Rattus norvegicus (Rat)
149	CDK9_RAT			41	43					Cell division protein kinase 9 - Rattus norvegicus (Rat)
150	CDKL1_RAT		17	27						Cyclin-dependent kinase-like 1 - Rattus norvegicus (Rat)
151	CDKL2_RAT		21	28						Cyclin-dependent kinase-like 2 - Rattus norvegicus (Rat)
152	CDKL3_RAT		16	23						Cyclin-dependent kinase-like 3 - Rattus norvegicus (Rat)
153	CE034_RAT					17	21			Uncharacterized protein C5orf34 homolog - Rattus norvegicus (Rat)
154	CE037_RAT		17							Uncharacterized protein C5orf37 homolog - Rattus norvegicus (Rat)
155	CELF1_RAT				17					CUG-BP- and ETR-3-like factor 1 - Rattus norvegicus (Rat)
156	CELR3_RAT	16	23	21	15				24	Cadherin EGF LAG seven-pass G-type receptor 3 precursor - Rattus norvegicus (Rat)
157	CENB2_RAT				51				33	Centaurin-beta 2 - Rattus norvegicus (Rat)
158	CENG1_RAT			82	599				56	Centaurin-gamma 1 - Rattus norvegicus (Rat)
159	CENPN_RAT				16					Centromere protein N - Rattus norvegicus (Rat)
160	CENPT_RAT				17					Centromere protein T - Rattus norvegicus (Rat)
161	CENPU_RAT				17					Centromere protein U - Rattus norvegicus (Rat)
162	CEP55_RAT			16					27	Centrosomal protein of 55 kDa - Rattus norvegicus (Rat)
163	CG057_RAT							17		Uncharacterized protein C7orf57 homolog - Rattus norvegicus (Rat)
164	CHIN_RAT								18	N-chimaerin - Rattus norvegicus (Rat)
165	CHK1_RAT								22	Serine/threonine-protein kinase Chk1 - Rattus norvegicus (Rat)
166	CHST3_RAT								20	Carbohydrate sulfotransferase 3 - Rattus norvegicus (Rat)
167	CI068_RAT		26	19						Uncharacterized protein C9orf68 homolog - Rattus norvegicus (Rat)
168	CI098_RAT			16					16	Putative adenylate kinase-like protein C9orf98 homolog - Rattus norvegicus (Rat)
169	CIR_RAT				21					CBF1-interacting corepressor - Rattus norvegicus (Rat)
170	CIRBP_RAT	40	51	103	150		55	61	238	Cold-inducible RNA-binding protein - Rattus norvegicus (Rat)
171	CJ083_RAT				16					MORN repeat-containing protein C10orf83 homolog - Rattus norvegicus (Rat)
172	CK024_RAT				22					Uncharacterized protein C11orf24 homolog precursor - Rattus norvegicus (Rat)
173	CL030_RAT								20	TPR repeat-containing protein C12orf30 homolog - Rattus norvegicus (Rat)
174	CLAP2_RAT			51	286					CLIP-associating protein 2 - Rattus norvegicus (Rat)
175	CLAT_RAT		17							Choline O-acetyltransferase - Rattus norvegicus (Rat)
176	CLCC1_RAT								18	Chloride channel CLIC-like protein 1 precursor - Rattus norvegicus (Rat)
177	CLCN3_RAT							17		Chloride channel protein 3 - Rattus norvegicus (Rat)
178	CLH_RAT			32	20					Clathrin heavy chain - Rattus norvegicus (Rat)
179	CLIP2_RAT	18		23	23				24	CAP-Gly domain-containing linker protein 2 - Rattus norvegicus (Rat)
180	CLIP4_RAT						23			CAP-Gly domain-containing linker protein 4 - Rattus norvegicus (Rat)
181	CLPB_RAT		17				15	18		Caseinolytic peptidase B protein homolog - Rattus norvegicus (Rat)
182	CLUA1_RAT		16							Clusterin-associated protein 1 - Rattus norvegicus (Rat)
183	CMLO2_RAT						16			Probable N-acetyltransferase CML2 - Rattus norvegicus (Rat)
184	CNKR2_RAT				16				22	Connector enhancer of kinase suppressor of ras 2 - Rattus norvegicus (Rat)
185	CNTP1_RAT		16		15			23		Contactin-associated protein 1 precursor - Rattus norvegicus (Rat)
186	CO2A1_RAT								20	Collagen alpha-1(II) chain precursor - Rattus norvegicus (Rat)
187	CO5A1_RAT			19						Collagen alpha-1(V) chain precursor - Rattus norvegicus (Rat)
188	CO6_RAT		17	17	20		16		15	Complement component C6 precursor - Rattus norvegicus (Rat)
189	COA1_RAT				22		18			Acetyl-CoA carboxylase 1 - Rattus norvegicus (Rat)
190	COF1_RAT						94	40	34	Cofilin-1 - Rattus norvegicus (Rat)
191	COPG_RAT			16						Coatomer subunit gamma - Rattus norvegicus (Rat)
192	CP046_RAT				21				20	Uncharacterized protein C16orf46 homolog - Rattus norvegicus (Rat)
193	CP077_RAT						17			Uncharacterized protein C16orf77 homolog precursor - Rattus norvegicus (Rat)
194	CP1A2_RAT				20					Cytochrome P450 1A2 - Rattus norvegicus (Rat)
195	CP2C6_RAT							16		Cytochrome P450 2C6 - Rattus norvegicus (Rat)
196	CP2CN_RAT								15	Cytochrome P450 2C23 - Rattus norvegicus (Rat)
197	CP4B1_RAT			16			19			Cytochrome P450 4B1 - Rattus norvegicus (Rat)
198	CP4V3_RAT								16	Cytochrome P450 4V3 - Rattus norvegicus (Rat)
199	CPSF7_RAT		177	215	98					Cleavage and polyadenylation specificity factor subunit 7 - Rattus norvegicus (Rat)
200	CPSM_RAT			18						Carbamoyl-phosphate synthase [ammonia], mitochondrial precursor - Rattus norvegicus (Rat)
201	CREL2_RAT								25	Cysteine-rich with EGF-like domain protein 2 precursor - Rattus norvegicus (Rat)
202	CRF_RAT								18	Corticoliberin precursor - Rattus norvegicus (Rat)
203	CRY2_RAT						17			Cryptochrome-2 - Rattus norvegicus (Rat)
204	CSK21_RAT				369				98	Casein kinase II subunit alpha - Rattus norvegicus (Rat)
205	CSK2B_RAT				205				58	Casein kinase II subunit beta - Rattus norvegicus (Rat)
206	CSKI1_RAT				379					Caskin-1 - Rattus norvegicus (Rat)
207	CSPG2_RAT						59	146		Versican core protein precursor - Rattus norvegicus (Rat)
208	CSPG3_RAT				19		39	95	182	Neurocan core protein precursor - Rattus norvegicus (Rat)
209	CTBP2_RAT			18						C-terminal-binding protein 2 - Rattus norvegicus (Rat)
210	CUBN_RAT			18						Cubilin precursor - Rattus norvegicus (Rat)
211	CUTL1_RAT				15		22	16		Homeobox protein cut-like 1 - Rattus norvegicus (Rat)
212	CV028_RAT				526				579	UPF0027 protein C22orf28 homolog - Rattus norvegicus (Rat)
213	CXA1_RAT		22							Gap junction alpha-1 protein - Rattus norvegicus (Rat)
214	CYH2_RAT		16				17			Cytohesin-2 - Rattus norvegicus (Rat)
215	CYH3_RAT				48					Cytohesin-3 - Rattus norvegicus (Rat)
216	CYTSA_RAT		19							Cytospin-A - Rattus norvegicus (Rat)
217	D3D2_RAT		27	22	26		29	24	15	3,2-trans-enoyl-CoA isomerase, mitochondrial precursor - Rattus norvegicus (Rat)
218	DAB1_RAT					16				Disabled homolog 1 - Rattus norvegicus (Rat)
219	DAB2P_RAT								22	Disabled homolog 2-interacting protein - Rattus norvegicus (Rat)
220	DBPA_RAT				71					DNA-binding protein A - Rattus norvegicus (Rat)
221	DCLK1_RAT		84	76	610		16		289	Serine/threonine-protein kinase DCLK1 - Rattus norvegicus (Rat)
222	DCTN1_RAT				23					Dynactin subunit 1 - Rattus norvegicus (Rat)
223	DCTN4_RAT				176				18	Dynactin subunit 4 - Rattus norvegicus (Rat)
224	DCX_RAT	23	482	814	1025		151	272	737	Neuronal migration protein doublecortin - Rattus norvegicus (Rat)
225	DDX1_RAT				288					ATP-dependent RNA helicase DDX1 - Rattus norvegicus (Rat)
226	DDX46_RAT		24	46	23		16			Probable ATP-dependent RNA helicase DDX46 - Rattus norvegicus (Rat)
227	DESM_RAT				15		25			Desmin - Rattus norvegicus (Rat)
228	DHX40_RAT		23	25	24					Probable ATP-dependent RNA helicase DHX40 - Rattus norvegicus (Rat)
229	DHYS_RAT								19	Deoxyhypusine synthase - Rattus norvegicus (Rat)
230	DJC12_RAT			18						DnaJ homolog subfamily C member 12 - Rattus norvegicus (Rat)
231	DKC1_RAT								15	H/ACA ribonucleoprotein complex subunit 4 - Rattus norvegicus (Rat)
232	DLG2_RAT				19					Disks large homolog 2 - Rattus norvegicus (Rat)
233	DLG4_RAT		19							Disks large homolog 4 - Rattus norvegicus (Rat)
234	DLGP4_RAT						19			Disks large-associated protein 4 - Rattus norvegicus (Rat)
235	DNJC3_RAT		15		17					DnaJ homolog subfamily C member 3 - Rattus norvegicus (Rat)
236	DNJC8_RAT						164	129		DnaJ homolog subfamily C member 8 - Rattus norvegicus (Rat)
237	DNM1L_RAT		18		19					Dynamin-1-like protein - Rattus norvegicus (Rat)
238	DOCK9_RAT		20				18		26	Dedicator of cytokinesis protein 9 - Rattus norvegicus (Rat)
239	DPOD1_RAT							17	16	DNA polymerase delta catalytic subunit - Rattus norvegicus (Rat)
240	DPPA3_RAT				32				23	Developmental pluripotency-associated protein 3 - Rattus norvegicus (Rat)
241	DPYL1_RAT	79	95	86	193	529	794	583	787	Dihydropyrimidinase-related protein 1 - Rattus norvegicus (Rat)
242	DPYL2_RAT		111		849	218	745	606	2471	Dihydropyrimidinase-related protein 2 - Rattus norvegicus (Rat)
243	DPYL3_RAT		79	49	177	665	937	790	1133	Dihydropyrimidinase-related protein 3 - Rattus norvegicus (Rat)
244	DPYL4_RAT				1178		16	15	2538	Dihydropyrimidinase-related protein 4 - Rattus norvegicus (Rat)
245	DPYL5_RAT		17		1333		39		2469	Dihydropyrimidinase-related protein 5 - Rattus norvegicus (Rat)
246	DRD2_RAT	17								D(2) dopamine receptor - Rattus norvegicus (Rat)
247	DSRAD_RAT								17	Double-stranded RNA-specific adenosine deaminase - Rattus norvegicus (Rat)
248	DUOX1_RAT				15					Dual oxidase 1 precursor - Rattus norvegicus (Rat)
249	DYHC_RAT			50	31		30	15	17	Dynein heavy chain, cytosolic - Rattus norvegicus (Rat)
250	DYL1_RAT			91	33					Dynein light chain 1, cytoplasmic - Rattus norvegicus (Rat)
251	DYL2_RAT			91					19	Dynein light chain 2, cytoplasmic - Rattus norvegicus (Rat)
252	DYN1_RAT	1442	1172	1335	2808				3062	Dynamin-1 - Rattus norvegicus (Rat)
253	DYN2_RAT	303	242	299	675				703	Dynamin-2 - Rattus norvegicus (Rat)
254	DYN3_RAT	335	185	260	881				1004	Dynamin-3 - Rattus norvegicus (Rat)
255	DYRK3_RAT				16					Dual specificity tyrosine-phosphorylation-regulated kinase 3 - Rattus norvegicus (Rat)
256	E41L1_RAT		28	51						Band 4.1-like protein 1 - Rattus norvegicus (Rat)
257	ECBP1_RAT								689	EF-hand calcium-binding protein 1 - Rattus norvegicus (Rat)
258	ECEL1_RAT				16					Endothelin-converting enzyme-like 1 - Rattus norvegicus (Rat)
259	ECHA_RAT							16		Trifunctional enzyme subunit alpha, mitochondrial precursor - Rattus norvegicus (Rat)
260	ECHB_RAT			15						Trifunctional enzyme subunit beta, mitochondrial precursor - Rattus norvegicus (Rat)
261	ECHP_RAT						22			Peroxisomal bifunctional enzyme - Rattus norvegicus (Rat)
262	EDC4_RAT				44					Enhancer of mRNA-decapping protein 4 - Rattus norvegicus (Rat)
263	EDF1_RAT						16			Endothelial differentiation-related factor 1 - Rattus norvegicus (Rat)
264	EF1A1_RAT	443	518	592	407	421	414	408	326	Elongation factor 1-alpha 1 - Rattus norvegicus (Rat)
265	EF1A2_RAT	520	493	502	333	462	440	347	333	Elongation factor 1-alpha 2 - Rattus norvegicus (Rat)
266	EF1G_RAT	524	466	510	378				22	Elongation factor 1-gamma - Rattus norvegicus (Rat)
267	EF2_RAT		20	17			86		69	Elongation factor 2 - Rattus norvegicus (Rat)
268	EFNA1_RAT				17					Ephrin-A1 precursor - Rattus norvegicus (Rat)
269	EI2BA_RAT		17		20					Translation initiation factor eIF-2B subunit alpha - Rattus norvegicus (Rat)
270	EI2BD_RAT								17	Translation initiation factor eIF-2B subunit delta - Rattus norvegicus (Rat)
271	ELAV2_RAT	16								ELAV-like protein 2 - Rattus norvegicus (Rat)
272	ELP1_RAT		17		130					Elongator complex protein 1 - Rattus norvegicus (Rat)
273	ENOB_RAT						19			Beta-enolase - Rattus norvegicus (Rat)
274	ENPP3_RAT							27		Ectonucleotide pyrophosphatase/phosphodiesterase family member 3 - Rattus norvegicus (Rat)
275	EPHA5_RAT		18							Ephrin type-A receptor 5 precursor - Rattus norvegicus (Rat)
276	ERBB3_RAT			19						Receptor tyrosine-protein kinase erbB-3 precursor - Rattus norvegicus (Rat)
277	ERBP_RAT				17				22	Epididymal retinoic acid-binding protein precursor - Rattus norvegicus (Rat)
278	ERC2_RAT		19				21	24		ERC protein 2 - Rattus norvegicus (Rat)
279	ERF1_RAT		462	313			477	196		Eukaryotic peptide chain release factor subunit 1 - Rattus norvegicus (Rat)
280	ERG1_RAT		15	24					27	Squalene monooxygenase - Rattus norvegicus (Rat)
281	EXOC4_RAT								20	Exocyst complex component 4 - Rattus norvegicus (Rat)
282	EXOC5_RAT						22		23	Exocyst complex component 5 - Rattus norvegicus (Rat)
283	EXOC7_RAT		21	15			16	17		Exocyst complex component 7 - Rattus norvegicus (Rat)
284	F125A_RAT						19			Protein FAM125A - Rattus norvegicus (Rat)
285	F137B_RAT				17					Protein FAM137B - Rattus norvegicus (Rat)
286	F13A_RAT		24							Coagulation factor XIII A chain precursor - Rattus norvegicus (Rat)
287	F261_RAT		259						117	6-phosphofructo-2-kinase/fructose-2,6-biphosphatase 1 - Rattus norvegicus (Rat)
288	F262_RAT		1764	1832	482		2282	2117	1166	6-phosphofructo-2-kinase/fructose-2,6-biphosphatase 2 - Rattus norvegicus (Rat)
289	F263_RAT		221	233			530	395	146	6-phosphofructo-2-kinase/fructose-2,6-biphosphatase 3 - Rattus norvegicus (Rat)
290	F264_RAT		1206	1106			1621	1554	202	6-phosphofructo-2-kinase/fructose-2,6-biphosphatase 4 - Rattus norvegicus (Rat)
291	FA89A_RAT				15					Protein FAM89A - Rattus norvegicus (Rat)
292	FA98A_RAT				16					Protein FAM98A - Rattus norvegicus (Rat)
293	FACD2_RAT	17								Fanconi anemia group D2 protein homolog - Rattus norvegicus (Rat)
294	FAK1_RAT				17				18	Focal adhesion kinase 1 - Rattus norvegicus (Rat)
295	FAK2_RAT			20						Protein tyrosine kinase 2 beta - Rattus norvegicus (Rat)
296	FAKD2_RAT				15					FAST kinase domain-containing protein 2 - Rattus norvegicus (Rat)
297	FAT2_RAT				21				17	Protocadherin Fat 2 precursor - Rattus norvegicus (Rat)
298	FBX17_RAT								15	F-box only protein 17 - Rattus norvegicus (Rat)
299	FBXW5_RAT			24				24		F-box/WD repeat-containing protein 5 - Rattus norvegicus (Rat)
300	FCRLA_RAT			16						Fc receptor-like and mucin-like 1 precursor - Rattus norvegicus (Rat)
301	FGF12_RAT		109	166	47			64		Fibroblast growth factor 12 - Rattus norvegicus (Rat)
302	FGF14_RAT							37		Fibroblast growth factor 14 - Rattus norvegicus (Rat)
303	FGF2_RAT								20	Heparin-binding growth factor 2 precursor - Rattus norvegicus (Rat)
304	FGFR4_RAT				36					Fibroblast growth factor receptor 4 precursor - Rattus norvegicus (Rat)
305	FIBA_RAT				17				19	Fibrinogen alpha chain precursor [Contains: Fibrinopeptide A] - Rattus norvegicus (Rat)
306	FIBG_RAT						19			Fibrinogen gamma chain precursor - Rattus norvegicus (Rat)
307	FLIP1_RAT				28					Filamin-A-interacting protein 1 - Rattus norvegicus (Rat)
308	FNBP1_RAT			33					153	Formin-binding protein 1 - Rattus norvegicus (Rat)
309	FNDC1_RAT						17			Fibronectin type III domain-containing protein 1 - Rattus norvegicus (Rat)
310	FPAP5_RAT						18			Phosphonoformate immuno-associated protein 5 homolog - Rattus norvegicus (Rat)
311	FPPS_RAT								20	Farnesyl pyrophosphate synthetase - Rattus norvegicus (Rat)
312	FRAP_RAT								15	FKBP12-rapamycin complex-associated protein - Rattus norvegicus (Rat)
313	FYN_RAT				34					Proto-oncogene tyrosine-protein kinase Fyn - Rattus norvegicus (Rat)
314	G3P_RAT		178	309	390	138	344	381	291	Glyceraldehyde-3-phosphate dehydrogenase - Rattus norvegicus (Rat)
315	G45IP_RAT				18	21				Growth arrest and DNA-damage-inducible proteins-interacting protein 1 - Rattus norvegicus (Rat)
316	G6PD_RAT			19						Glucose-6-phosphate 1-dehydrogenase - Rattus norvegicus (Rat)
317	G7C_RAT				21				22	Protein G7c precursor - Rattus norvegicus (Rat)
318	GAB2_RAT			75	35				256	GRB2-associated-binding protein 2 - Rattus norvegicus (Rat)
319	GABR2_RAT		19							Gamma-aminobutyric acid type B receptor subunit 2 precursor - Rattus norvegicus (Rat)
320	GALK2_RAT				15					N-acetylgalactosamine kinase - Rattus norvegicus (Rat)
321	GASP1_RAT		25							G-protein coupled receptor-associated sorting protein 1 - Rattus norvegicus (Rat)
322	GBP2_RAT						18			Interferon-induced guanylate-binding protein 2 - Rattus norvegicus (Rat)
323	GDN_RAT		201	178					85	Glia-derived nexin precursor - Rattus norvegicus (Rat)
324	GEPH_RAT				19					Gephyrin - Rattus norvegicus (Rat)
325	GFAP_RAT						62	105		Glial fibrillary acidic protein - Rattus norvegicus (Rat)
326	GFPT2_RAT			19						Glucosamine--fructose-6-phosphate aminotransferase [isomerizing] 2 - Rattus norvegicus (Rat)
327	GGT1_RAT		21							Gamma-glutamyltranspeptidase 1 precursor - Rattus norvegicus (Rat)
328	GIT1_RAT				112					ARF GTPase-activating protein GIT1 - Rattus norvegicus (Rat)
329	GLCNE_RAT				15					Bifunctional UDP-N-acetylglucosamine 2-epimerase/N-acetylmannosamine kinase - Rattus norvegicus (Rat)
330	GLHA_RAT				16					Glycoprotein hormones alpha chain precursor - Rattus norvegicus (Rat)
331	GLRA3_RAT						19			Glycine receptor subunit alpha-3 precursor - Rattus norvegicus (Rat)
332	GLT13_RAT								16	Polypeptide N-acetylgalactosaminyltransferase 13 - Rattus norvegicus (Rat)
333	GLXR3_RAT	398	357	311	263	633	542	593	356	Glutaredoxin-3 - Rattus norvegicus (Rat)
334	GNA12_RAT				36					Guanine nucleotide-binding protein alpha-12 subunit - Rattus norvegicus (Rat)
335	GNRP_RAT		23		86					Guanine nucleotide-releasing protein - Rattus norvegicus (Rat)
336	GOGA5_RAT				17				28	Golgin subfamily A member 5 - Rattus norvegicus (Rat)
337	GOLI4_RAT				23					Golgi integral membrane protein 4 - Rattus norvegicus (Rat)
338	GP177_RAT				17					Integral membrane protein GPR177 precursor - Rattus norvegicus (Rat)
339	GPC1_RAT								655	Glypican-1 precursor - Rattus norvegicus (Rat)
340	GPC2_RAT			19						Glypican-2 precursor - Rattus norvegicus (Rat)
341	GPSM1_RAT				20			15		G-protein-signaling modulator 1 - Rattus norvegicus (Rat)
342	GRAP1_RAT		17				46			GRIP1-associated protein 1 - Rattus norvegicus (Rat)
343	GRIA1_RAT			17						Glutamate receptor 1 precursor - Rattus norvegicus (Rat)
344	GRIA3_RAT							20		Glutamate receptor 3 precursor - Rattus norvegicus (Rat)
345	GRIA4_RAT			22						Glutamate receptor 4 precursor - Rattus norvegicus (Rat)
346	GRIK3_RAT								26	Glutamate receptor, ionotropic kainate 3 precursor - Rattus norvegicus (Rat)
347	GRIP2_RAT			15						Glutamate receptor-interacting protein 2 - Rattus norvegicus (Rat)
348	GRK4_RAT		18							G protein-coupled receptor kinase 4 - Rattus norvegicus (Rat)
349	GRLF1_RAT		159	90	211				30	Glucocorticoid receptor DNA-binding factor 1 - Rattus norvegicus (Rat)
350	GRM3_RAT		19	16	27		26			Metabotropic glutamate receptor 3 precursor - Rattus norvegicus (Rat)
351	GRM7_RAT	16		21	18					Metabotropic glutamate receptor 7 precursor - Rattus norvegicus (Rat)
352	GRP78_RAT		102	140	91		103	158	103	78 kDa glucose-regulated protein precursor - Rattus norvegicus (Rat)
353	GSHR_RAT		19							Glutathione reductase - Rattus norvegicus (Rat)
354	GSK3B_RAT		16	37	343				168	Glycogen synthase kinase-3 beta - Rattus norvegicus (Rat)
355	GSLG1_RAT		17							Golgi apparatus protein 1 precursor - Rattus norvegicus (Rat)
356	GSTM5_RAT							15		Glutathione S-transferase Mu 5 - Rattus norvegicus (Rat)
357	GTDC1_RAT			19			28			Glycosyltransferase-like domain-containing protein 1 - Rattus norvegicus (Rat)
358	GUAD_RAT						26			Guanine deaminase - Rattus norvegicus (Rat)
359	GUC2E_RAT						17			Guanylyl cyclase GC-E precursor - Rattus norvegicus (Rat)
360	H2A1C_RAT						41	44	65	Histone H2A type 1-C - Rattus norvegicus (Rat)
361	H2B1_RAT								24	Histone H2B type 1 - Rattus norvegicus (Rat)
362	H2B1A_RAT					21				Histone H2B type 1-A - Rattus norvegicus (Rat)
363	H33_RAT			18						Histone H3.3 - Rattus norvegicus (Rat)
364	HAP1_RAT		15							Huntingtin-associated protein 1 - Rattus norvegicus (Rat)
365	HCC1_RAT						47		142	Nuclear protein Hcc-1 - Rattus norvegicus (Rat)
366	HCFC2_RAT			17					18	Host cell factor 2 - Rattus norvegicus (Rat)
367	HCK_RAT				49				21	Tyrosine-protein kinase HCK - Rattus norvegicus (Rat)
368	HDAC4_RAT								43	Histone deacetylase 4 - Rattus norvegicus (Rat)
369	HDAC7_RAT						16		21	Histone deacetylase 7a - Rattus norvegicus (Rat)
370	HDGR3_RAT		127	92			380			Hepatoma-derived growth factor-related protein 3 - Rattus norvegicus (Rat)
371	HEM3_RAT	19	18				30	15		Porphobilinogen deaminase - Rattus norvegicus (Rat)
372	HEPH_RAT			25						Hephaestin precursor - Rattus norvegicus (Rat)
373	HES1_RAT			16			15	19		Transcription factor HES-1 - Rattus norvegicus (Rat)
374	HMCS2_RAT				16					Hydroxymethylglutaryl-CoA synthase, mitochondrial precursor - Rattus norvegicus (Rat)
375	HMGB1_RAT					79				High mobility group protein B1 - Rattus norvegicus (Rat)
376	HNF3A_RAT		16					19		Hepatocyte nuclear factor 3-alpha - Rattus norvegicus (Rat)
377	HNRDL_RAT			109	84	101	73	97	53	Heterogeneous nuclear ribonucleoprotein D-like - Rattus norvegicus (Rat)
378	HNRH1_RAT	82	176	186	279				68	Heterogeneous nuclear ribonucleoprotein H - Rattus norvegicus (Rat)
379	HNRH2_RAT		107		205		75			Heterogeneous nuclear ribonucleoprotein H2 - Rattus norvegicus (Rat)
380	HNRPD_RAT	92	91	144	373	226	359	322	339	Heterogeneous nuclear ribonucleoprotein D0 - Rattus norvegicus (Rat)
381	HNRPG_RAT	79	18	31	89		19			Heterogeneous nuclear ribonucleoprotein G - Rattus norvegicus (Rat)
382	HNRPK_RAT	674	653	613	530	432	509	505	426	Heterogeneous nuclear ribonucleoprotein K - Rattus norvegicus (Rat)
383	HNRPM_RAT			18						Heterogeneous nuclear ribonucleoprotein M - Rattus norvegicus (Rat)
384	HNRPQ_RAT				147					Heterogeneous nuclear ribonucleoprotein Q - Rattus norvegicus (Rat)
385	HOME1_RAT			279						Homer protein homolog 1 - Rattus norvegicus (Rat)
386	HPLN1_RAT		18							Hyaluronan and proteoglycan link protein 1 precursor - Rattus norvegicus (Rat)
387	HS105_RAT		739	990			733	1123	18	Heat shock protein 105 kDa - Rattus norvegicus (Rat)
388	HS71L_RAT								154	Heat shock 70 kDa protein 1L - Rattus norvegicus (Rat)
389	HS90A_RAT		2050	1382	70		3094	1791		Heat shock protein HSP 90-alpha - Rattus norvegicus (Rat)
390	HS90B_RAT		1906	1448			2957	1756		Heat shock protein HSP 90-beta - Rattus norvegicus (Rat)
391	HSP71_RAT		95				115	64	136	Heat shock 70 kDa protein 1A/1B - Rattus norvegicus (Rat)
392	HSP72_RAT			373	294				301	Heat shock-related 70 kDa protein 2 - Rattus norvegicus (Rat)
393	HSP74_RAT	157	2639	3280	67	610	2972	3661		Heat shock 70 kDa protein 4 - Rattus norvegicus (Rat)
394	HSP7C_RAT	185	1013	1104	956	47	1017	894	965	Heat shock cognate 71 kDa protein - Rattus norvegicus (Rat)
395	HXK1_RAT						19			Hexokinase-1 - Rattus norvegicus (Rat)
396	IBP5_RAT				15					Insulin-like growth factor-binding protein 5 precursor - Rattus norvegicus (Rat)
397	IDHC_RAT		16							Isocitrate dehydrogenase [NADP] cytoplasmic - Rattus norvegicus (Rat)
398	IDHP_RAT			16						Isocitrate dehydrogenase [NADP], mitochondrial precursor - Rattus norvegicus (Rat)
399	IF2A_RAT		616	316			125			Eukaryotic translation initiation factor 2 subunit 1 - Rattus norvegicus (Rat)
400	IF2G_RAT		45							Eukaryotic translation initiation factor 2 subunit 3 - Rattus norvegicus (Rat)
401	IF4A2_RAT		56	238	43		49		29	Eukaryotic initiation factor 4A-II - Rattus norvegicus (Rat)
402	IF4H_RAT					26	63	53	209	Eukaryotic translation initiation factor 4H - Rattus norvegicus (Rat)
403	IF5_RAT				17					Eukaryotic translation initiation factor 5 - Rattus norvegicus (Rat)
404	IF5A1_RAT		31				274			Eukaryotic translation initiation factor 5A-1 - Rattus norvegicus (Rat)
405	IFT81_RAT				43					Intraflagellar transport 81 - Rattus norvegicus (Rat)
406	IGS10_RAT				41				47	Immunoglobulin superfamily member 10 precursor - Rattus norvegicus (Rat)
407	IIGP5_RAT								27	Interferon-inducible GTPase 5 - Rattus norvegicus (Rat)
408	IL7_RAT				16					Interleukin-7 precursor - Rattus norvegicus (Rat)
409	ILF2_RAT			50	74					Interleukin enhancer-binding factor 2 - Rattus norvegicus (Rat)
410	ILF3_RAT			74	38					Interleukin enhancer-binding factor 3 - Rattus norvegicus (Rat)
411	IMPG1_RAT			19						Interphotoreceptor matrix proteoglycan 1 precursor - Rattus norvegicus (Rat)
412	INSR_RAT							16	15	Insulin receptor precursor - Rattus norvegicus (Rat)
413	INSRR_RAT	30					26	38		Insulin receptor-related protein precursor - Rattus norvegicus (Rat)
414	IPR1_RAT								21	Intracellular pathogen resistance protein 1 - Rattus norvegicus (Rat)
415	IQUB_RAT						22			IQ and ubiquitin-like domain-containing protein - Rattus norvegicus (Rat)
416	IREB1_RAT				22					Iron-responsive element-binding protein 1 - Rattus norvegicus (Rat)
417	IREB2_RAT						21			Iron-responsive element-binding protein 2 - Rattus norvegicus (Rat)
418	ITB6_RAT				17					Integrin beta-6 precursor - Rattus norvegicus (Rat)
419	ITPR1_RAT		15		18			19	17	Inositol 1,4,5-trisphosphate receptor type 1 - Rattus norvegicus (Rat)
420	ITPR2_RAT							17	19	Inositol 1,4,5-trisphosphate receptor type 2 - Rattus norvegicus (Rat)
421	ITPR3_RAT			22	63		45	18	17	Inositol 1,4,5-trisphosphate receptor type 3 - Rattus norvegicus (Rat)
422	IZUM1_RAT		17							Izumo sperm-egg fusion protein 1 precursor - Rattus norvegicus (Rat)
423	JAK3_RAT						17			Tyrosine-protein kinase JAK3 - Rattus norvegicus (Rat)
424	JAM3_RAT			17						Junctional adhesion molecule C precursor - Rattus norvegicus (Rat)
425	JOSD3_RAT				19					Protein JOSD3 - Rattus norvegicus (Rat)
426	K0020_RAT			22	32					Pumilio domain-containing protein KIAA0020 homolog - Rattus norvegicus (Rat)
427	K1310_RAT								22	Uncharacterized protein KIAA1310 homolog - Rattus norvegicus (Rat)
428	K1430_RAT		19				16			UPF0501 protein KIAA1430 homolog - Rattus norvegicus (Rat)
429	K1C10_RAT	454	209	494	90	16	535	538	132	Keratin, type I cytoskeletal 10 - Rattus norvegicus (Rat)
430	K1C13_RAT	158	55	125			183	198		Keratin, type I cytoskeletal 13 - Rattus norvegicus (Rat)
431	K1C14_RAT	723	97		130		129	447		Keratin, type I cytoskeletal 14 - Rattus norvegicus (Rat)
432	K1C15_RAT	398	102	217	152	25	202	328	106	Keratin, type I cytoskeletal 15 - Rattus norvegicus (Rat)
433	K1C17_RAT	669			111		148	478	50	Keratin, type I cytoskeletal 17 - Rattus norvegicus (Rat)
434	K1C18_RAT			70	63		71			Keratin, type I cytoskeletal 18 - Rattus norvegicus (Rat)
435	K1C19_RAT	353		181	107		142	356		Keratin, type I cytoskeletal 19 - Rattus norvegicus (Rat)
436	K1C20_RAT	136	35	45	24		31	146	26	Keratin, type I cytoskeletal 20 - Rattus norvegicus (Rat)
437	K1C42_RAT	533						372	49	Keratin, type I cytoskeletal 42 - Rattus norvegicus (Rat)
438	K1C9_RAT		19	19						Keratin, type I cytoskeletal 9 - Rattus norvegicus (Rat)
439	K22E_RAT		71	157			196	157		Keratin, type II cytoskeletal 2 epidermal - Rattus norvegicus (Rat)
440	K2C1_RAT	497	203	263	384		311	242	106	Keratin, type II cytoskeletal 1 - Rattus norvegicus (Rat)
441	K2C1B_RAT	190	46	104	137		152	80	75	Keratin, type II cytoskeletal 1b - Rattus norvegicus (Rat)
442	K2C4_RAT	195		92	25		103	111		Keratin, type II cytoskeletal 4 - Rattus norvegicus (Rat)
443	K2C5_RAT	473	117	248	168		353	340	99	Keratin, type II cytoskeletal 5 - Rattus norvegicus (Rat)
444	K2C6A_RAT	595	180	277	201		275	349	127	Keratin, type II cytoskeletal 6A - Rattus norvegicus (Rat)
445	K2C7_RAT		56		63		101			Keratin, type II cytoskeletal 7 - Rattus norvegicus (Rat)
446	K2C8_RAT	228	59	91	60		113	90		Keratin, type II cytoskeletal 8 - Rattus norvegicus (Rat)
447	KALRN_RAT				29					Kalirin - Rattus norvegicus (Rat)
448	KAP1_RAT					18				cAMP-dependent protein kinase type I-beta regulatory subunit - Rattus norvegicus (Rat)
449	KCC2B_RAT				148					Calcium/calmodulin-dependent protein kinase type II beta chain - Rattus norvegicus (Rat)
450	KCC2D_RAT		22		122					Calcium/calmodulin-dependent protein kinase type II delta chain - Rattus norvegicus (Rat)
451	KCC2G_RAT				135					Calcium/calmodulin-dependent protein kinase type II gamma chain - Rattus norvegicus (Rat)
452	KCNC4_RAT		21							Potassium voltage-gated channel subfamily C member 4 - Rattus norvegicus (Rat)
453	KCNH5_RAT			17	18					Potassium voltage-gated channel subfamily H member 5 - Rattus norvegicus (Rat)
454	KCNKD_RAT		17		21					Potassium channel subfamily K member 13 - Rattus norvegicus (Rat)
455	KCNQ3_RAT					17				Potassium voltage-gated channel subfamily KQT member 3 - Rattus norvegicus (Rat)
456	KCNV1_RAT								17	Potassium voltage-gated channel subfamily V member 1 - Rattus norvegicus (Rat)
457	KGP2_RAT								17	cGMP-dependent protein kinase 2 - Rattus norvegicus (Rat)
458	KHDR1_RAT				212				40	KH domain-containing, RNA-binding, signal transduction-associated protein 1 - Rattus norvegicus (Rat)
459	KIF27_RAT				53					Kinesin-like protein KIF27 - Rattus norvegicus (Rat)
460	KIF2A_RAT		375	366	122					Kinesin-like protein KIF2A - Rattus norvegicus (Rat)
461	KIF2B_RAT		17							Kinesin-like protein KIF2B - Rattus norvegicus (Rat)
462	KIF2C_RAT	21	34	30		20		16		Kinesin-like protein KIF2C - Rattus norvegicus (Rat)
463	KIF5A_RAT								178	Kinesin heavy chain isoform 5A - Rattus norvegicus (Rat)
464	KINH_RAT				38		25	16	419	Kinesin heavy chain - Rattus norvegicus (Rat)
465	KLC1_RAT				93				220	Kinesin light chain 1 - Rattus norvegicus (Rat)
466	KLC3_RAT								36	Kinesin light chain 3 - Rattus norvegicus (Rat)
467	KLF10_RAT								17	Krueppel-like factor 10 - Rattus norvegicus (Rat)
468	KLOT_RAT		16	25						Klotho precursor - Rattus norvegicus (Rat)
469	KPB1_RAT	26		16				32		Phosphorylase b kinase regulatory subunit alpha, skeletal muscle isoform - Rattus norvegicus (Rat)
470	KPCA_RAT							19		Protein kinase C alpha type - Rattus norvegicus (Rat)
471	KPCD_RAT							17		Protein kinase C delta type - Rattus norvegicus (Rat)
472	KPCD2_RAT			19						Serine/threonine-protein kinase D2 - Rattus norvegicus (Rat)
473	KPCL_RAT							16		Protein kinase C eta type - Rattus norvegicus (Rat)
474	KPYR_RAT	15		16		22	19			Pyruvate kinase isozymes R/L - Rattus norvegicus (Rat)
475	KS6A1_RAT				81					Ribosomal protein S6 kinase alpha-1 - Rattus norvegicus (Rat)
476	L2GL1_RAT		469	543	721				333	Lethal(2) giant larvae protein homolog 1 - Rattus norvegicus (Rat)
477	LAMB2_RAT		24			17				Laminin subunit beta-2 precursor - Rattus norvegicus (Rat)
478	LAMP1_RAT						15			Lysosome-associated membrane glycoprotein 1 precursor - Rattus norvegicus (Rat)
479	LANC1_RAT	58	94	119	50		97	40		LanC-like protein 1 - Rattus norvegicus (Rat)
480	LAP2_RAT						22			Lamina-associated polypeptide 2 isoform beta - Rattus norvegicus (Rat)
481	LBXCO_RAT			16					16	Ladybird homeobox corepressor 1 - Rattus norvegicus (Rat)
482	LEO1_RAT					17				RNA polymerase-associated protein LEO1 - Rattus norvegicus (Rat)
483	LEPR_RAT		17							Leptin receptor precursor - Rattus norvegicus (Rat)
484	LHR2A_RAT						162			Loss of heterozygosity 11 chromosomal region 2 gene A protein homolog - Rattus norvegicus (Rat)
485	LIMK2_RAT		17	16	24				19	LIM domain kinase 2 - Rattus norvegicus (Rat)
486	LIN7A_RAT		89							Lin-7 homolog A - Rattus norvegicus (Rat)
487	LIN7B_RAT		60							Lin-7 homolog B - Rattus norvegicus (Rat)
488	LIN7C_RAT		94							Lin-7 homolog C - Rattus norvegicus (Rat)
489	LIPA3_RAT		307	235	717				913	Liprin-alpha-3 - Rattus norvegicus (Rat)
490	LIPA4_RAT		87	96	117				26	Liprin-alpha-4 - Rattus norvegicus (Rat)
491	LKAP_RAT			20			22		41	Limkain-b1 - Rattus norvegicus (Rat)
492	LMNA_RAT								21	Lamin-A - Rattus norvegicus (Rat)
493	LMOD2_RAT				16					Leiomodin-2 - Rattus norvegicus (Rat)
494	LONM_RAT		15							Lon protease homolog, mitochondrial precursor - Rattus norvegicus (Rat)
495	LONP2_RAT	30	19	20	22	28	42	21	20	Peroxisomal Lon protease homolog 2 - Rattus norvegicus (Rat)
496	LPH_RAT				24					Lactase-phlorizin hydrolase precursor - Rattus norvegicus (Rat)
497	LPHN1_RAT		17		22	17	33	25		Latrophilin-1 precursor - Rattus norvegicus (Rat)
498	LPHN2_RAT				21				39	Latrophilin-2 precursor - Rattus norvegicus (Rat)
499	LPLC1_RAT			16						Long palate, lung and nasal epithelium carcinoma-associated protein 1 precursor - Rattus norvegicus (Rat)
500	LPPRC_RAT		34							Leucine-rich PPR motif-containing protein, mitochondrial precursor - Rattus norvegicus (Rat)
501	LRC48_RAT		23	34						Leucine-rich repeat-containing protein 48 - Rattus norvegicus (Rat)
502	LRC8E_RAT			17	18					Leucine-rich repeat-containing protein 8E - Rattus norvegicus (Rat)
503	LRIQ3_RAT			17						Leucine-rich repeat and IQ domain-containing protein 3 - Rattus norvegicus (Rat)
504	LRP2_RAT		29				22			Low-density lipoprotein receptor-related protein 2 precursor - Rattus norvegicus (Rat)
505	LTBP1_RAT				18					Latent-transforming growth factor beta-binding protein 1 precursor - Rattus norvegicus (Rat)
506	LTBP2_RAT				20				21	Latent-transforming growth factor beta-binding protein 2 precursor - Rattus norvegicus (Rat)
507	LUZP1_RAT				22					Leucine zipper protein 1 - Rattus norvegicus (Rat)
508	LX12B_RAT						18			Arachidonate 12-lipoxygenase, 12R type - Rattus norvegicus (Rat)
509	LX12L_RAT								18	Arachidonate 12-lipoxygenase, leukocyte-type - Rattus norvegicus (Rat)
510	MACOI_RAT		17							Macoilin - Rattus norvegicus (Rat)
511	MADD_RAT				19					MAP kinase-activating death domain protein - Rattus norvegicus (Rat)
512	MAEA_RAT								15	Macrophage erythroblast attacher - Rattus norvegicus (Rat)
513	MAP1B_RAT	98	220	75	262	117	211	144	189	Microtubule-associated protein 1B - Rattus norvegicus (Rat)
514	MAP1S_RAT				238					Microtubule-associated protein 1S - Rattus norvegicus (Rat)
515	MAP2_RAT		121	215	560	675	1225	1097	3260	Microtubule-associated protein 2 - Rattus norvegicus (Rat)
516	MARCS_RAT		108	127			293	193	62	Myristoylated alanine-rich C-kinase substrate - Rattus norvegicus (Rat)
517	MARK1_RAT	227	218	402	845			68	169	Serine/threonine-protein kinase MARK1 - Rattus norvegicus (Rat)
518	MARK2_RAT		82	140	249				38	Serine/threonine-protein kinase MARK2 - Rattus norvegicus (Rat)
519	MARK3_RAT	216	194	304	452					MAP/microtubule affinity-regulating kinase 3 - Rattus norvegicus (Rat)
520	MASP2_RAT						17			Mannan-binding lectin serine protease 2 precursor - Rattus norvegicus (Rat)
521	MAST1_RAT				79					Microtubule-associated serine/threonine-protein kinase 1 - Rattus norvegicus (Rat)
522	MATR3_RAT		93	175	136					Matrin-3 - Rattus norvegicus (Rat)
523	MBB1A_RAT			17			16	16		Myb-binding protein 1A - Rattus norvegicus (Rat)
524	MCES_RAT		88	136	508				675	mRNA cap guanine-N7 methyltransferase - Rattus norvegicus (Rat)
525	MCF2L_RAT		15							Guanine nucleotide exchange factor DBS - Rattus norvegicus (Rat)
526	MCR_RAT				30	23		30	21	Mineralocorticoid receptor - Rattus norvegicus (Rat)
527	MDGA1_RAT						16			MAM domain-containing glycosylphosphatidylinositol anchor protein 1 precursor - Rattus norvegicus (Rat)
528	MDR1_RAT							29		Multidrug resistance protein 1 - Rattus norvegicus (Rat)
529	MEGF8_RAT		17	16						Multiple epidermal growth factor-like domains 8 - Rattus norvegicus (Rat)
530	MEPD_RAT								15	Thimet oligopeptidase - Rattus norvegicus (Rat)
531	MFN1_RAT		23	15	16		18			Mitofusin-1 - Rattus norvegicus (Rat)
532	MK01_RAT			227	175			104		Mitogen-activated protein kinase 1 - Rattus norvegicus (Rat)
533	MK15_RAT			46	27			42		Mitogen-activated protein kinase 15 - Rattus norvegicus (Rat)
534	MKS3_RAT								25	Meckelin - Rattus norvegicus (Rat)
535	MLP3A_RAT								31	Microtubule-associated proteins 1A/1B light chain 3A precursor - Rattus norvegicus (Rat)
536	MLRB_RAT		482							Myosin regulatory light chain 2-B, smooth muscle isoform - Rattus norvegicus (Rat)
537	MMP10_RAT		17							Stromelysin-2 precursor - Rattus norvegicus (Rat)
538	MMP8_RAT								16	Neutrophil collagenase precursor - Rattus norvegicus (Rat)
539	MNS1_RAT	22		20						Meiosis-specific nuclear structural protein 1 - Rattus norvegicus (Rat)
540	MOB3_RAT								21	Preimplantation protein 3 - Rattus norvegicus (Rat)
541	MOES_RAT						20			Moesin - Rattus norvegicus (Rat)
542	MPPB_RAT								23	Mitochondrial-processing peptidase subunit beta, mitochondrial precursor - Rattus norvegicus (Rat)
543	MRE11_RAT			16						Double-strand break repair protein MRE11A - Rattus norvegicus (Rat)
544	MRIP_RAT						26		19	Myosin phosphatase Rho-interacting protein - Rattus norvegicus (Rat)
545	MRP_RAT							50		MARCKS-related protein - Rattus norvegicus (Rat)
546	MRP1_RAT								22	Multidrug resistance-associated protein 1 - Rattus norvegicus (Rat)
547	MRP2_RAT		34		22				20	Canalicular multispecific organic anion transporter 1 - Rattus norvegicus (Rat)
548	MRP6_RAT	25		22		19				Multidrug resistance-associated protein 6 - Rattus norvegicus (Rat)
549	MRS2L_RAT		19	16					17	Magnesium transporter MRS2L, mitochondrial precursor - Rattus norvegicus (Rat)
550	MSH2_RAT				20					DNA mismatch repair protein Msh2 - Rattus norvegicus (Rat)
551	MSTN1_RAT						23			Musculoskeletal embryonic nuclear protein 1 - Rattus norvegicus (Rat)
552	MTER2_RAT				22					mTERF domain-containing protein 2 - Rattus norvegicus (Rat)
553	MTMR3_RAT				18					Myotubularin-related protein 3 - Rattus norvegicus (Rat)
554	MUC4_RAT			20	20		23	17	27	Mucin-4 precursor - Rattus norvegicus (Rat)
555	MVP_RAT						16			Major vault protein - Rattus norvegicus (Rat)
556	MYBPP_RAT		23							MYCBP-associated protein - Rattus norvegicus (Rat)
557	MYCN_RAT			25					27	N-myc proto-oncogene protein - Rattus norvegicus (Rat)
558	MYH10_RAT		16					16	26	Myosin-10 - Rattus norvegicus (Rat)
559	MYH3_RAT		21		21			26		Myosin-3 - Rattus norvegicus (Rat)
560	MYH4_RAT		24	16	16		35	43	17	Myosin-4 - Rattus norvegicus (Rat)
561	MYH6_RAT						23	36	28	Myosin-6 - Rattus norvegicus (Rat)
562	MYH7_RAT		23					34	27	Myosin-7 - Rattus norvegicus (Rat)
563	MYH9_RAT			24						Myosin-9 - Rattus norvegicus (Rat)
564	MYL6_RAT		179							Myosin light polypeptide 6 - Rattus norvegicus (Rat)
565	MYO16_RAT								23	Myosin-XVI - Rattus norvegicus (Rat)
566	MYO1D_RAT			16						Myosin-Id - Rattus norvegicus (Rat)
567	MYO5A_RAT		44	35	26		28	29		Myosin-Va - Rattus norvegicus (Rat)
568	MYO9B_RAT		25				20		20	Myosin-IXb - Rattus norvegicus (Rat)
569	MYOC_RAT				27				22	Myocilin precursor - Rattus norvegicus (Rat)
570	MYOME_RAT	16			57				22	Myomegalin - Rattus norvegicus (Rat)
571	MYPC1_RAT		16				15			Myosin-binding protein C, slow-type - Rattus norvegicus (Rat)
572	MYPT1_RAT		1109	411			1347	630	143	Protein phosphatase 1 regulatory subunit 12A - Rattus norvegicus (Rat)
573	MYT1L_RAT								17	Myelin transcription factor 1-like protein - Rattus norvegicus (Rat)
574	NAC3_RAT						20			Sodium/calcium exchanger 3 precursor - Rattus norvegicus (Rat)
575	NAGT1_RAT				20					Sodium-dependent glucose transporter 1 - Rattus norvegicus (Rat)
576	NALP6_RAT		23							NACHT, LRR and PYD domains-containing protein 6 - Rattus norvegicus (Rat)
577	NARFL_RAT				27					Nuclear prelamin A recognition factor-like protein - Rattus norvegicus (Rat)
578	NBR1_RAT								39	Next to BRCA1 gene 1 protein - Rattus norvegicus (Rat)
579	NCKX1_RAT				19					Sodium/potassium/calcium exchanger 1 - Rattus norvegicus (Rat)
580	NCLN_RAT								22	Nicalin precursor - Rattus norvegicus (Rat)
581	NCOA3_RAT						16			Nuclear receptor coactivator 3 - Rattus norvegicus (Rat)
582	NDEL1_RAT				30					Nuclear distribution protein nudE-like 1 - Rattus norvegicus (Rat)
583	NDUS1_RAT				18					NADH-ubiquinone oxidoreductase 75 kDa subunit, mitochondrial precursor - Rattus norvegicus (Rat)
584	NEB1_RAT								23	Neurabin-1 - Rattus norvegicus (Rat)
585	NEUA_RAT		557	276	655		174		238	N-acylneuraminate cytidylyltransferase - Rattus norvegicus (Rat)
586	NF1_RAT							15	17	Neurofibromin - Rattus norvegicus (Rat)
587	NFH_RAT				21					Neurofilament heavy polypeptide - Rattus norvegicus (Rat)
588	NFIA_RAT		130	80						Nuclear factor 1 A-type - Rattus norvegicus (Rat)
589	NFM_RAT				17		29			Neurofilament medium polypeptide - Rattus norvegicus (Rat)
590	NFS1_RAT				22					Cysteine desulfurase, mitochondrial precursor - Rattus norvegicus (Rat)
591	NFYA_RAT		81	98	70		100			Nuclear transcription factor Y subunit alpha - Rattus norvegicus (Rat)
592	NGLY1_RAT				19					Peptide-N(4)-(N-acetyl-beta-glucosaminyl)asparagine amidase - Rattus norvegicus (Rat)
593	NH2L1_RAT		130	110			47			NHP2-like protein 1 - Rattus norvegicus (Rat)
594	NMT1_RAT		944	573			457			Glycylpeptide N-tetradecanoyltransferase 1 - Rattus norvegicus (Rat)
595	NOE1_RAT				50					Noelin precursor - Rattus norvegicus (Rat)
596	NONO_RAT		16	17						Non-POU domain-containing octamer-binding protein - Rattus norvegicus (Rat)
597	NOS1_RAT						732			Nitric-oxide synthase, brain - Rattus norvegicus (Rat)
598	NOS3_RAT						25	18		Nitric-oxide synthase, endothelial - Rattus norvegicus (Rat)
599	NPL4_RAT				21		16			Nuclear protein localization protein 4 homolog - Rattus norvegicus (Rat)
600	NPTXR_RAT		17							Neuronal pentraxin receptor - Rattus norvegicus (Rat)
601	NR1H3_RAT				16					Oxysterols receptor LXR-alpha - Rattus norvegicus (Rat)
602	NRCAM_RAT				21					Neuronal cell adhesion molecule precursor - Rattus norvegicus (Rat)
603	NRDC_RAT				20					Nardilysin precursor - Rattus norvegicus (Rat)
604	NRK1_RAT				17					Nicotinamide riboside kinase 1 - Rattus norvegicus (Rat)
605	NRX2A_RAT								46	Neurexin-2-alpha precursor - Rattus norvegicus (Rat)
606	NSF_RAT				21					Vesicle-fusing ATPase - Rattus norvegicus (Rat)
607	NUCKS_RAT						18			Nuclear ubiquitous casein and cyclin-dependent kinases substrate - Rattus norvegicus (Rat)
608	NUCL_RAT		16			296	98	224	179	Nucleolin - Rattus norvegicus (Rat)
609	NUFP1_RAT			18						Nuclear fragile X mental retardation-interacting protein 1 - Rattus norvegicus (Rat)
610	NUP54_RAT								16	Nucleoporin p54 - Rattus norvegicus (Rat)
611	NUP98_RAT		20	16	27		20		17	Nuclear pore complex protein Nup98 - Rattus norvegicus (Rat)
612	NXF1_RAT				36			22		Nuclear RNA export factor 1 - Rattus norvegicus (Rat)
613	ODFP1_RAT				20					Outer dense fiber protein 1 - Rattus norvegicus (Rat)
614	ODFP2_RAT						16			Outer dense fiber protein 2 - Rattus norvegicus (Rat)
615	ODO1_RAT				19					2-oxoglutarate dehydrogenase E1 component, mitochondrial precursor - Rattus norvegicus (Rat)
616	ODO2_RAT				20				16	Dihydrolipoyllysine-residue succinyltransferase component of 2-oxoglutarate dehydrogenase complex, mitochondrial precursor - Rattus norvegicus (Rat)
617	OGT1_RAT				24					UDP-N-acetylglucosamine--peptide N-acetylglucosaminyltransferase 110 kDa subunit - Rattus norvegicus (Rat)
618	OMACS_RAT				19					Acyl-coenzyme A synthetase O-MACS, mitochondrial precursor - Rattus norvegicus (Rat)
619	OSBL1_RAT		19	16			21			Oxysterol-binding protein-related protein 1 - Rattus norvegicus (Rat)
620	OXR1_RAT						18			Oxidation resistance protein 1 - Rattus norvegicus (Rat)
621	P2R3C_RAT								17	Serine/threonine-protein phosphatase 2A regulatory subunit B~~ subunit gamma - Rattus norvegicus (Rat)
622	P3C2G_RAT				16					Phosphatidylinositol-4-phosphate 3-kinase C2 domain-containing gamma polypeptide - Rattus norvegicus (Rat)
623	P55G_RAT		24							Phosphatidylinositol 3-kinase regulatory subunit gamma - Rattus norvegicus (Rat)
624	PA2G6_RAT						16			85 kDa calcium-independent phospholipase A2 - Rattus norvegicus (Rat)
625	PACA_RAT	20								Pituitary adenylate cyclase-activating polypeptide precursor - Rattus norvegicus (Rat)
626	PACS1_RAT		98	112	293				151	Phosphofurin acidic cluster sorting protein 1 - Rattus norvegicus (Rat)
627	PAIRB_RAT				39				251	Plasminogen activator inhibitor 1 RNA-binding protein - Rattus norvegicus (Rat)
628	PANX1_RAT	17								Pannexin-1 - Rattus norvegicus (Rat)
629	PAR16_RAT							17		Poly [ADP-ribose] polymerase 16 - Rattus norvegicus (Rat)
630	PARD3_RAT		16				23		17	Partitioning-defective 3 homolog - Rattus norvegicus (Rat)
631	PARG_RAT				26					Poly(ADP-ribose) glycohydrolase - Rattus norvegicus (Rat)
632	PBAS_RAT						19			Probasin precursor - Rattus norvegicus (Rat)
633	PBIP1_RAT			17						Pre-B-cell leukemia transcription factor-interacting protein 1 - Rattus norvegicus (Rat)
634	PCSK9_RAT				18					Proprotein convertase subtilisin/kexin type 9 precursor - Rattus norvegicus (Rat)
635	PCTK2_RAT			48						Serine/threonine-protein kinase PCTAIRE-2 - Rattus norvegicus (Rat)
636	PCTK3_RAT				32					Serine/threonine-protein kinase PCTAIRE-3 - Rattus norvegicus (Rat)
637	PCYOX_RAT		29	31						Prenylcysteine oxidase precursor - Rattus norvegicus (Rat)
638	PDE3B_RAT		17							cGMP-inhibited 3~,5~-cyclic phosphodiesterase B - Rattus norvegicus (Rat)
639	PDLI1_RAT		20						16	PDZ and LIM domain protein 1 - Rattus norvegicus (Rat)
640	PDPK1_RAT		76	239	881				507	3-phosphoinositide-dependent protein kinase 1 - Rattus norvegicus (Rat)
641	PDS5A_RAT			15			18		23	Sister chromatid cohesion protein PDS5 homolog A - Rattus norvegicus (Rat)
642	PDZD2_RAT				31				20	PDZ domain-containing protein 2 - Rattus norvegicus (Rat)
643	PELO_RAT		24	161						Protein pelota homolog - Rattus norvegicus (Rat)
644	PELP1_RAT		21							Proline-, glutamic acid- and leucine-rich protein 1 - Rattus norvegicus (Rat)
645	PGCB_RAT						168			Brevican core protein precursor - Rattus norvegicus (Rat)
646	PGFRA_RAT			43	32			51		Alpha-type platelet-derived growth factor receptor precursor - Rattus norvegicus (Rat)
647	PGS1_RAT				19					Biglycan precursor - Rattus norvegicus (Rat)
648	PGTB_RAT						18			Geranylgeranyl transferase type-2 subunit beta - Rattus norvegicus (Rat)
649	PHAR1_RAT				146				682	Phosphatase and actin regulator 1 - Rattus norvegicus (Rat)
650	PHAR3_RAT								240	Phosphatase and actin regulator 3 - Rattus norvegicus (Rat)
651	PHF23_RAT		28							PHD finger protein 23 - Rattus norvegicus (Rat)
652	PHLA3_RAT				31				20	Pleckstrin homology-like domain family A member 3 - Rattus norvegicus (Rat)
653	PHLPP_RAT				123					PH domain leucine-rich repeat protein phosphatase - Rattus norvegicus (Rat)
654	PHYIP_RAT		19							Phytanoyl-CoA hydroxylase-interacting protein - Rattus norvegicus (Rat)
655	PI42A_RAT								130	Phosphatidylinositol-5-phosphate 4-kinase type-2 alpha - Rattus norvegicus (Rat)
656	PI42B_RAT			45	360				217	Phosphatidylinositol-5-phosphate 4-kinase type-2 beta - Rattus norvegicus (Rat)
657	PICA_RAT		60	66			93			Phosphatidylinositol-binding clathrin assembly protein - Rattus norvegicus (Rat)
658	PITM1_RAT		363	386						Membrane-associated phosphatidylinositol transfer protein 1 - Rattus norvegicus (Rat)
659	PITX2_RAT				16					Pituitary homeobox 2 - Rattus norvegicus (Rat)
660	PKHG5_RAT								15	Pleckstrin homology domain-containing family G member 5 - Rattus norvegicus (Rat)
661	PKHO1_RAT		24	16						Pleckstrin homology domain-containing family O member 1 - Rattus norvegicus (Rat)
662	PKN1_RAT				333				160	Serine/threonine-protein kinase N1 - Rattus norvegicus (Rat)
663	PLCD_RAT								15	1-acyl-sn-glycerol-3-phosphate acyltransferase delta - Rattus norvegicus (Rat)
664	PLCE1_RAT						20		26	1-phosphatidylinositol-4,5-bisphosphate phosphodiesterase epsilon-1 - Rattus norvegicus (Rat)
665	PLCG1_RAT				20					1-phosphatidylinositol-4,5-bisphosphate phosphodiesterase gamma-1 - Rattus norvegicus (Rat)
666	PLCG2_RAT				15					1-phosphatidylinositol-4,5-bisphosphate phosphodiesterase gamma-2 - Rattus norvegicus (Rat)
667	PLEC1_RAT	29	65	65	75		66	45	110	Plectin-1 - Rattus norvegicus (Rat)
668	PLIN_RAT			15						Perilipin - Rattus norvegicus (Rat)
669	PLK1_RAT				19					Serine/threonine-protein kinase PLK1 - Rattus norvegicus (Rat)
670	PLS1_RAT			20						Phospholipid scramblase 1 - Rattus norvegicus (Rat)
671	PLST_RAT						20			Plastin-3 - Rattus norvegicus (Rat)
672	PLVAP_RAT								21	Plasmalemma vesicle-associated protein - Rattus norvegicus (Rat)
673	PMFBP_RAT			18			22			Polyamine-modulated factor 1-binding protein 1 - Rattus norvegicus (Rat)
674	PO210_RAT		21	38	23		23	15		Nuclear pore membrane glycoprotein 210 precursor - Rattus norvegicus (Rat)
675	PO5F2_RAT		17	19			27			POU domain, class 5, transcription factor 2 - Rattus norvegicus (Rat)
676	PP1A_RAT		271		130				89	Serine/threonine-protein phosphatase PP1-alpha catalytic subunit - Rattus norvegicus (Rat)
677	PP1B_RAT		380	180	113		372	217	94	Serine/threonine-protein phosphatase PP1-beta catalytic subunit - Rattus norvegicus (Rat)
678	PP2AA_RAT		140	100	256				297	Serine/threonine-protein phosphatase 2A catalytic subunit alpha isoform - Rattus norvegicus (Rat)
679	PP2BA_RAT				18					Serine/threonine-protein phosphatase 2B catalytic subunit alpha isoform - Rattus norvegicus (Rat)
680	PPAC3_RAT								22	Probable lipid phosphate phosphatase PPAPDC3 - Rattus norvegicus (Rat)
681	PPCKC_RAT								18	Phosphoenolpyruvate carboxykinase, cytosolic [GTP] - Rattus norvegicus (Rat)
682	PPIA_RAT	174						36		Peptidyl-prolyl cis-trans isomerase A - Rattus norvegicus (Rat)
683	PPIB_RAT		799	592	49		47			Peptidyl-prolyl cis-trans isomerase B precursor - Rattus norvegicus (Rat)
684	PPM1H_RAT				240				235	Protein phosphatase 1H - Rattus norvegicus (Rat)
685	PPM1J_RAT				55					Protein phosphatase 1J - Rattus norvegicus (Rat)
686	PRAX_RAT		16					21		Periaxin - Rattus norvegicus (Rat)
687	PRP18_RAT		56	19						Pre-mRNA-splicing factor 18 - Rattus norvegicus (Rat)
688	PRPH2_RAT						21			Peripherin-2 - Rattus norvegicus (Rat)
689	PRS27_RAT			18	33					Serine protease 27 precursor - Rattus norvegicus (Rat)
690	PRS6A_RAT				33					26S protease regulatory subunit 6A - Rattus norvegicus (Rat)
691	PRS8_RAT				18					26S protease regulatory subunit 8 - Rattus norvegicus (Rat)
692	PSA7_RAT		48	148			143	180		Proteasome subunit alpha type-7 - Rattus norvegicus (Rat)
693	PSB8_RAT								19	Proteasome subunit beta type-8 precursor - Rattus norvegicus (Rat)
694	PSC2_RAT						16			Prostatic steroid-binding protein C2 precursor - Rattus norvegicus (Rat)
695	PSIP1_RAT		45				97			PC4 and SFRS1-interacting protein - Rattus norvegicus (Rat)
696	PSPC1_RAT								25	Paraspeckle component 1 - Rattus norvegicus (Rat)
697	PTHR2_RAT	17								Parathyroid hormone receptor precursor - Rattus norvegicus (Rat)
698	PTN_RAT								17	Pleiotrophin precursor - Rattus norvegicus (Rat)
699	PTN9_RAT				16					Tyrosine-protein phosphatase non-receptor type 9 - Rattus norvegicus (Rat)
700	PTPRD_RAT		337				1249	316	19	Receptor-type tyrosine-protein phosphatase delta precursor - Rattus norvegicus (Rat)
701	PTPRQ_RAT		18	18						Phosphotidylinositol phosphatase PTPRQ precursor - Rattus norvegicus (Rat)
702	PTPRZ_RAT		23	16						Receptor-type tyrosine-protein phosphatase zeta precursor - Rattus norvegicus (Rat)
703	PTRF_RAT								265	Polymerase I and transcript release factor - Rattus norvegicus (Rat)
704	PTTG1_RAT				17					Securin - Rattus norvegicus (Rat)
705	PUF60_RAT			16						Poly(U)-binding-splicing factor PUF60 - Rattus norvegicus (Rat)
706	PUR6_RAT								16	Multifunctional protein ADE2 [Includes: Phosphoribosylaminoimidazole-succinocarboxamide synthase - Rattus norvegicus (Rat)
707	PURB_RAT				373				151	Transcriptional activator protein Pur-beta - Rattus norvegicus (Rat)
708	PYC_RAT					17				Pyruvate carboxylase, mitochondrial precursor - Rattus norvegicus (Rat)
709	PYGM_RAT		16							Glycogen phosphorylase, muscle form - Rattus norvegicus (Rat)
710	QN1_RAT				18		22	23		Protein QN1 homolog - Rattus norvegicus (Rat)
711	R4RL1_RAT			47				63		Reticulon-4 receptor-like 1 precursor - Rattus norvegicus (Rat)
712	R4RL2_RAT		23							Reticulon-4 receptor-like 2 precursor - Rattus norvegicus (Rat)
713	R7BP_RAT			16						Regulator of G-protein signaling 7-binding protein - Rattus norvegicus (Rat)
714	RAB10_RAT						18	18		Ras-related protein Rab-10 - Rattus norvegicus (Rat)
715	RAB12_RAT				18					Ras-related protein Rab-12 - Rattus norvegicus (Rat)
716	RABP1_RAT								18	Cellular retinoic acid-binding protein 1 - Rattus norvegicus (Rat)
717	RAC1_RAT		17	16						Ras-related C3 botulinum toxin substrate 1 precursor - Rattus norvegicus (Rat)
718	RAD50_RAT	21			27		19			DNA repair protein RAD50 - Rattus norvegicus (Rat)
719	RAF1_RAT				18					RAF proto-oncogene serine/threonine-protein kinase - Rattus norvegicus (Rat)
720	RAI14_RAT		15							Ankycorbin - Rattus norvegicus (Rat)
721	RAN_RAT								38	GTP-binding nuclear protein Ran - Rattus norvegicus (Rat)
722	RANT_RAT		40	44			91			GTP-binding nuclear protein Ran, testis-specific isoform - Rattus norvegicus (Rat)
723	RASA3_RAT		217	286	18					Ras GTPase-activating protein 3 - Rattus norvegicus (Rat)
724	RASF2_RAT				366				330	Ras association domain-containing protein 2 - Rattus norvegicus (Rat)
725	RASF5_RAT		16	16					15	Ras association domain-containing family protein 5 - Rattus norvegicus (Rat)
726	RASK_RAT		77	200						GTPase KRas precursor - Rattus norvegicus (Rat)
727	RB_RAT								18	Retinoblastoma-associated protein - Rattus norvegicus (Rat)
728	RBBP7_RAT						22			Histone-binding protein RBBP7 - Rattus norvegicus (Rat)
729	RBL2_RAT		27	22						Retinoblastoma-like protein 2 - Rattus norvegicus (Rat)
730	RBM42_RAT				69					RNA-binding protein 42 - Rattus norvegicus (Rat)
731	RBP1_RAT								21	RalA-binding protein 1 - Rattus norvegicus (Rat)
732	RCOR2_RAT		20							REST corepressor 2 - Rattus norvegicus (Rat)
733	RED_RAT				18					Protein Red - Rattus norvegicus (Rat)
734	RELN_RAT			16	25				15	Reelin precursor - Rattus norvegicus (Rat)
735	REST_RAT			22						RE1-silencing transcription factor - Rattus norvegicus (Rat)
736	RHOQ_RAT		15	15			28			Rho-related GTP-binding protein RhoQ precursor - Rattus norvegicus (Rat)
737	RIB2_RAT							20		Dolichyl-diphosphooligosaccharide--protein glycosyltransferase 63 kDa subunit precursor - Rattus norvegicus (Rat)
738	RIC8B_RAT					17	18			Synembryn-B - Rattus norvegicus (Rat)
739	RIMB1_RAT	17				21	16		22	Peripheral-type benzodiazepine receptor-associated protein 1 - Rattus norvegicus (Rat)
740	RIMS1_RAT				26				20	Regulating synaptic membrane exocytosis protein 1 - Rattus norvegicus (Rat)
741	RIMS2_RAT		19	35	28			18		Regulating synaptic membrane exocytosis protein 2 - Rattus norvegicus (Rat)
742	RIMS4_RAT		78							Regulating synaptic membrane exocytosis protein 4 - Rattus norvegicus (Rat)
743	RIN1_RAT			24						Ras and Rab interactor 1 - Rattus norvegicus (Rat)
744	RIPK5_RAT			23			29	22		Receptor-interacting serine/threonine-protein kinase 5 - Rattus norvegicus (Rat)
745	RL10A_RAT						32	20		60S ribosomal protein L10a - Rattus norvegicus (Rat)
746	RL11_RAT	218	202	467	499	171	242	337	214	60S ribosomal protein L11 - Rattus norvegicus (Rat)
747	RL12_RAT						86	31	40	60S ribosomal protein L12 - Rattus norvegicus (Rat)
748	RL15_RAT				16					60S ribosomal protein L15 - Rattus norvegicus (Rat)
749	RL18_RAT								35	60S ribosomal protein L18 - Rattus norvegicus (Rat)
750	RL22_RAT						71	53	42	60S ribosomal protein L22 - Rattus norvegicus (Rat)
751	RL23_RAT				26				20	60S ribosomal protein L23 - Rattus norvegicus (Rat)
752	RL23A_RAT								152	60S ribosomal protein L23a - Rattus norvegicus (Rat)
753	RL29_RAT								17	60S ribosomal protein L29 - Rattus norvegicus (Rat)
754	RL3_RAT								19	60S ribosomal protein L3 - Rattus norvegicus (Rat)
755	RL30_RAT	101	270	335	148		113	236	67	60S ribosomal protein L30 - Rattus norvegicus (Rat)
756	RL34_RAT			15				16		60S ribosomal protein L34 - Rattus norvegicus (Rat)
757	RL5_RAT			159	228					60S ribosomal protein L5 - Rattus norvegicus (Rat)
758	RL7A_RAT								19	60S ribosomal protein L7a - Rattus norvegicus (Rat)
759	RL8_RAT				68		68		74	60S ribosomal protein L8 - Rattus norvegicus (Rat)
760	RL9_RAT	109	72	316	111	73	136	275	104	60S ribosomal protein L9 - Rattus norvegicus (Rat)
761	RM37_RAT								17	39S ribosomal protein L37, mitochondrial precursor - Rattus norvegicus (Rat)
762	RN185_RAT			15		16		18		RING finger protein 185 - Rattus norvegicus (Rat)
763	RNH1_RAT				18					Ribonuclease H1 - Rattus norvegicus (Rat)
764	ROA1_RAT	285	175	328	435		149	55	266	Heterogeneous nuclear ribonucleoprotein A1 - Rattus norvegicus (Rat)
765	ROA3_RAT	184	127	254	203					Heterogeneous nuclear ribonucleoprotein A3 - Rattus norvegicus (Rat)
766	ROCK1_RAT		361		58		425	314		Rho-associated protein kinase 1 - Rattus norvegicus (Rat)
767	ROCK2_RAT		875	825	461		1349	814	861	Rho-associated protein kinase 2 - Rattus norvegicus (Rat)
768	RP3A_RAT				144					Rabphilin-3A - Rattus norvegicus (Rat)
769	RPA2_RAT								18	DNA-directed RNA polymerase I subunit RPA2 - Rattus norvegicus (Rat)
770	RPC3_RAT						66			DNA-directed RNA polymerase III subunit RPC3 - Rattus norvegicus (Rat)
771	RPF1_RAT		21	29			29	19	19	Ribosome production factor 1 - Rattus norvegicus (Rat)
772	RPGF3_RAT		22		28					Rap guanine nucleotide exchange factor 3 - Rattus norvegicus (Rat)
773	RRAGB_RAT								20	Ras-related GTP-binding protein B - Rattus norvegicus (Rat)
774	RS10_RAT				114		51	19	612	40S ribosomal protein S10 - Rattus norvegicus (Rat)
775	RS15A_RAT				35		51	41	25	40S ribosomal protein S15a - Rattus norvegicus (Rat)
776	RS19_RAT								384	40S ribosomal protein S19 - Rattus norvegicus (Rat)
777	RS2_RAT								19	40S ribosomal protein S2 - Rattus norvegicus (Rat)
778	RS20_RAT		191	201	135		156	97	113	40S ribosomal protein S20 - Rattus norvegicus (Rat)
779	RS28_RAT						50	85	75	40S ribosomal protein S28 - Rattus norvegicus (Rat)
780	RS3_RAT		176	344	229			104		40S ribosomal protein S3 - Rattus norvegicus (Rat)
781	RS3A_RAT		70	154					51	40S ribosomal protein S3a - Rattus norvegicus (Rat)
782	RS4X_RAT		16							40S ribosomal protein S4, X isoform - Rattus norvegicus (Rat)
783	RS5_RAT		286	325	338		414	411	396	40S ribosomal protein S5 - Rattus norvegicus (Rat)
784	RS6_RAT				22				103	40S ribosomal protein S6 - Rattus norvegicus (Rat)
785	RS7_RAT		92	89	77					40S ribosomal protein S7 - Rattus norvegicus (Rat)
786	RS8_RAT					73	110	75	204	40S ribosomal protein S8 - Rattus norvegicus (Rat)
787	RS9_RAT	35		16		26			121	40S ribosomal protein S9 - Rattus norvegicus (Rat)
788	RTN1_RAT				63					Reticulon-1 - Rattus norvegicus (Rat)
789	RTN3_RAT		16		52				15	Reticulon-3 - Rattus norvegicus (Rat)
790	RTN4_RAT				99					Reticulon-4 - Rattus norvegicus (Rat)
791	S12A5_RAT							16		Solute carrier family 12 member 5 - Rattus norvegicus (Rat)
792	S12A7_RAT	17	20	20				16		Solute carrier family 12 member 7 - Rattus norvegicus (Rat)
793	S35A3_RAT								19	UDP-N-acetylglucosamine transporter - Rattus norvegicus (Rat)
794	SAFB1_RAT			52	24				18	Scaffold attachment factor B1 - Rattus norvegicus (Rat)
795	SAHH_RAT				58				20	Adenosylhomocysteinase - Rattus norvegicus (Rat)
796	SAKS1_RAT		23							SAPK substrate protein 1 - Rattus norvegicus (Rat)
797	SAV1_RAT							18		Protein salvador homolog 1 - Rattus norvegicus (Rat)
798	SC22A_RAT						20			Vesicle-trafficking protein SEC22a - Rattus norvegicus (Rat)
799	SC5A1_RAT								16	Sodium/glucose cotransporter 1 - Rattus norvegicus (Rat)
800	SC6A6_RAT						21			Sodium- and chloride-dependent taurine transporter - Rattus norvegicus (Rat)
801	SC6A7_RAT			24						Sodium-dependent proline transporter - Rattus norvegicus (Rat)
802	SCN9A_RAT			17	22					Sodium channel protein type 9 subunit alpha - Rattus norvegicus (Rat)
803	SCNAA_RAT						15			Sodium channel protein type 10 subunit alpha - Rattus norvegicus (Rat)
804	SCNBA_RAT				18					Sodium channel protein type 11 subunit alpha - Rattus norvegicus (Rat)
805	SE1L1_RAT				28				29	Protein sel-1 homolog 1 precursor - Rattus norvegicus (Rat)
806	SE1L2_RAT		24							Protein sel-1 homolog 2 precursor - Rattus norvegicus (Rat)
807	SEBP2_RAT	18			17		23	19		SECIS-binding protein 2 - Rattus norvegicus (Rat)
808	SEP10_RAT	18	18	22	83				60	Septin-10 - Rattus norvegicus (Rat)
809	SEPT2_RAT				128					Septin-2 - Rattus norvegicus (Rat)
810	SEPT3_RAT				620				307	Neuronal-specific septin-3 - Rattus norvegicus (Rat)
811	SEPT5_RAT				1093				608	Septin-5 - Rattus norvegicus (Rat)
812	SEPT7_RAT				1331				652	Septin-7 - Rattus norvegicus (Rat)
813	SEPT9_RAT				99				56	Septin-9 - Rattus norvegicus (Rat)
814	SF04_RAT			16				18		Splicing factor 4 - Rattus norvegicus (Rat)
815	SFRS2_RAT					53	49	96	66	Splicing factor, arginine/serine-rich 2 - Rattus norvegicus (Rat)
816	SFRS5_RAT							25		Splicing factor, arginine/serine-rich 5 - Rattus norvegicus (Rat)
817	SGPL1_RAT								22	Sphingosine-1-phosphate lyase 1 - Rattus norvegicus (Rat)
818	SGSM3_RAT						20			Small G protein signaling modulator 3 - Rattus norvegicus (Rat)
819	SH3K1_RAT		15						15	SH3 domain-containing kinase-binding protein 1 - Rattus norvegicus (Rat)
820	SHAN2_RAT				17		27			SH3 and multiple ankyrin repeat domains protein 2 - Rattus norvegicus (Rat)
821	SHBG_RAT							16		Sex hormone-binding globulin precursor - Rattus norvegicus (Rat)
822	SHIP1_RAT	15		19						Phosphatidylinositol-3,4,5-trisphosphate 5-phosphatase 1 - Rattus norvegicus (Rat)
823	SHIP2_RAT						16			Phosphatidylinositol-3,4,5-trisphosphate 5-phosphatase 2 - Rattus norvegicus (Rat)
824	SHOT1_RAT						235	460	80	Shootin-1 - Rattus norvegicus (Rat)
825	SLIT1_RAT		16	16						Slit homolog 1 protein precursor - Rattus norvegicus (Rat)
826	SLIT3_RAT		35	20			43	20	20	Slit homolog 3 protein precursor - Rattus norvegicus (Rat)
827	SMAD1_RAT			66				22		Mothers against decapentaplegic homolog 1 - Rattus norvegicus (Rat)
828	SMAD2_RAT		108							Mothers against decapentaplegic homolog 2 - Rattus norvegicus (Rat)
829	SMC1A_RAT			17	40				25	Structural maintenance of chromosomes protein 1A - Rattus norvegicus (Rat)
830	SMC3_RAT				20			18		Structural maintenance of chromosomes protein 3 - Rattus norvegicus (Rat)
831	SMU1_RAT		46	25	40					Smu-1 suppressor of mec-8 and unc-52 protein homolog - Rattus norvegicus (Rat)
832	SO1A1_RAT				20			17		Solute carrier organic anion transporter family member 1A1 - Rattus norvegicus (Rat)
833	SO1B2_RAT				16		18	23		Solute carrier organic anion transporter family member 1B2 - Rattus norvegicus (Rat)
834	SO1C1_RAT		17							Solute carrier organic anion transporter family member 1C1 - Rattus norvegicus (Rat)
835	SO2A1_RAT		16							Solute carrier organic anion transporter family member 2A1 - Rattus norvegicus (Rat)
836	SPEF2_RAT								25	Sperm flagellar protein 2 - Rattus norvegicus (Rat)
837	SPEG_RAT		26	34			38	27	19	Striated muscle-specific serine/threonine protein kinase - Rattus norvegicus (Rat)
838	SPG7_RAT				18					Paraplegin - Rattus norvegicus (Rat)
839	SPON1_RAT		172	150	133		908	433	52	Spondin-1 precursor - Rattus norvegicus (Rat)
840	SPRE_RAT						16			Sepiapterin reductase - Rattus norvegicus (Rat)
841	SPTA2_RAT		4161	24	36		754			Spectrin alpha chain, brain - Rattus norvegicus (Rat)
842	SPTN2_RAT		3788	291			909	16	21	Spectrin beta chain, brain 2 - Rattus norvegicus (Rat)
843	SSBP3_RAT		48							Single-stranded DNA-binding protein 3 - Rattus norvegicus (Rat)
844	SSR1_RAT						16			Somatostatin receptor type 1 - Rattus norvegicus (Rat)
845	STAG3_RAT				20					Cohesin subunit SA-3 - Rattus norvegicus (Rat)
846	STAM2_RAT				24				19	Signal transducing adapter molecule 2 - Rattus norvegicus (Rat)
847	STAU2_RAT								24	Double-stranded RNA-binding protein Staufen homolog 2 - Rattus norvegicus (Rat)
848	STIP1_RAT				21					Stress-induced-phosphoprotein 1 - Rattus norvegicus (Rat)
849	STK3_RAT				212				335	Serine/threonine-protein kinase 3 - Rattus norvegicus (Rat)
850	STX1A_RAT								17	Syntaxin-1A - Rattus norvegicus (Rat)
851	STX2_RAT								18	Syntaxin-2 - Rattus norvegicus (Rat)
852	STXB5_RAT								15	Syntaxin-binding protein 5 - Rattus norvegicus (Rat)
853	SUCA_RAT			22						Succinyl-CoA ligase [GDP-forming] subunit alpha, mitochondrial precursor - Rattus norvegicus (Rat)
854	SURF1_RAT		18				19	20		Surfeit locus protein 1 - Rattus norvegicus (Rat)
855	SUV41_RAT								21	Histone-lysine N-methyltransferase SUV420H1 - Rattus norvegicus (Rat)
856	SUV42_RAT		25				20			Histone-lysine N-methyltransferase SUV420H2 - Rattus norvegicus (Rat)
857	SYCE1_RAT								25	Synaptonemal complex central element protein 1 - Rattus norvegicus (Rat)
858	SYCP1_RAT		29					17	15	Synaptonemal complex protein 1 - Rattus norvegicus (Rat)
859	SYCP2_RAT						19			Synaptonemal complex protein 2 - Rattus norvegicus (Rat)
860	SYDM_RAT			24						Aspartyl-tRNA synthetase, mitochondrial precursor - Rattus norvegicus (Rat)
861	SYN1_RAT	932	873	1148	1003		18	23	25	Synapsin-1 - Rattus norvegicus (Rat)
862	SYN2_RAT		154	192	156					Synapsin-2 - Rattus norvegicus (Rat)
863	SYNJ1_RAT		16							Synaptojanin-1 - Rattus norvegicus (Rat)
864	SYNJ2_RAT				16		29			Synaptojanin-2 - Rattus norvegicus (Rat)
865	SYSC_RAT						51			Seryl-tRNA synthetase, cytoplasmic - Rattus norvegicus (Rat)
866	SYT10_RAT			18						Synaptotagmin-10 - Rattus norvegicus (Rat)
867	SYUA_RAT						25			Alpha-synuclein - Rattus norvegicus (Rat)
868	SYV_RAT		20							Valyl-tRNA synthetase - Rattus norvegicus (Rat)
869	T132A_RAT						82	205		Transmembrane protein 132A precursor - Rattus norvegicus (Rat)
870	T132D_RAT		17				22			Transmembrane protein 132D precursor - Rattus norvegicus (Rat)
871	T176A_RAT	17		15	16	17	20	18		Transmembrane protein 176A - Rattus norvegicus (Rat)
872	T53I1_RAT		20	15			24	28		Tumor protein p53-inducible nuclear protein 1 - Rattus norvegicus (Rat)
873	TAF6_RAT					17				Transcription initiation factor TFIID subunit 6 - Rattus norvegicus (Rat)
874	TALDO_RAT						17			Transaldolase - Rattus norvegicus (Rat)
875	TAOK1_RAT		21	18						Serine/threonine-protein kinase TAO1 - Rattus norvegicus (Rat)
876	TAOK3_RAT			17	19					Serine/threonine-protein kinase TAO3 - Rattus norvegicus (Rat)
877	TAP1_RAT			32				24	23	Antigen peptide transporter 1 - Rattus norvegicus (Rat)
878	TAU_RAT	51	38	95	508	146	149	110	442	Microtubule-associated protein tau - Rattus norvegicus (Rat)
879	TBA1A_RAT	520	552	603	937	864	1052	1003	839	Tubulin alpha-1A chain - Rattus norvegicus (Rat)
880	TBA1B_RAT		516		901		1019	998	827	Tubulin alpha-1B chain - Rattus norvegicus (Rat)
881	TBA8_RAT	256		265	451		471	458		Tubulin alpha-8 chain - Rattus norvegicus (Rat)
882	TBB2A_RAT	387		537	1700		1322	1215	1459	Tubulin beta-2A chain - Rattus norvegicus (Rat)
883	TBB2B_RAT		698		1772	1199	1286	1259	1458	Tubulin beta-2B chain - Rattus norvegicus (Rat)
884	TBB2C_RAT	266	594	409	1429	935	1015	939	1133	Tubulin beta-2C chain - Rattus norvegicus (Rat)
885	TBB3_RAT	286	470	295	1414	905	1234	884	1123	Tubulin beta-3 chain - Rattus norvegicus (Rat)
886	TBB5_RAT		701	452	1462	1026	1043	1043	1138	Tubulin beta-5 chain - Rattus norvegicus (Rat)
887	TBG1_RAT								20	Tubulin gamma-1 chain - Rattus norvegicus (Rat)
888	TBRG4_RAT			22						Protein TBRG4 - Rattus norvegicus (Rat)
889	TCO2_RAT						16			Transcobalamin-2 precursor - Rattus norvegicus (Rat)
890	TCP4_RAT								57	Activated RNA polymerase II transcriptional coactivator p15 - Rattus norvegicus (Rat)
891	TCPD_RAT		449	257			447	68		T-complex protein 1 subunit delta - Rattus norvegicus (Rat)
892	TCPE_RAT		60				49			T-complex protein 1 subunit epsilon - Rattus norvegicus (Rat)
893	TCPG_RAT			288	88			21	21	T-complex protein 1 subunit gamma - Rattus norvegicus (Rat)
894	TDIF1_RAT								25	Terminal deoxynucleotidyltransferase-interacting factor 1 - Rattus norvegicus (Rat)
895	TDRD7_RAT			24						Tudor domain-containing protein 7 - Rattus norvegicus (Rat)
896	TEFF1_RAT								55	Tomoregulin-1 precursor - Rattus norvegicus (Rat)
897	TEKT1_RAT						15			Tektin-1 - Rattus norvegicus (Rat)
898	TEKT4_RAT		20					24		Tektin-4 - Rattus norvegicus (Rat)
899	TENR_RAT	26								Tenascin-R precursor - Rattus norvegicus (Rat)
900	TERA_RAT								16	Transitional endoplasmic reticulum ATPase - Rattus norvegicus (Rat)
901	TERT_RAT								19	Telomerase reverse transcriptase - Rattus norvegicus (Rat)
902	TF3C1_RAT	18							21	General transcription factor 3C polypeptide 1 - Rattus norvegicus (Rat)
903	TFR1_RAT	17								Transferrin receptor protein 1 - Rattus norvegicus (Rat)
904	TGFR1_RAT						17			TGF-beta receptor type-1 precursor - Rattus norvegicus (Rat)
905	TGFR2_RAT				18					TGF-beta receptor type-2 precursor - Rattus norvegicus (Rat)
906	THOC1_RAT	15								THO complex subunit 1 - Rattus norvegicus (Rat)
907	TKT_RAT		18							Transketolase - Rattus norvegicus (Rat)
908	TLCD1_RAT				24					TLC domain-containing protein 1 precursor - Rattus norvegicus (Rat)
909	TM156_RAT		23							Transmembrane protein 156 - Rattus norvegicus (Rat)
910	TM178_RAT								16	Transmembrane protein 178 precursor - Rattus norvegicus (Rat)
911	TMC5_RAT	16		17	16					Transmembrane channel-like protein 5 - Rattus norvegicus (Rat)
912	TNR4_RAT							18		Tumor necrosis factor receptor superfamily member 4 precursor - Rattus norvegicus (Rat)
913	TOP2A_RAT			23			20			DNA topoisomerase 2-alpha - Rattus norvegicus (Rat)
914	TPM1_RAT	18		26	23		25	35	32	Tropomyosin alpha-1 chain - Rattus norvegicus (Rat)
915	TPM3_RAT	18		33	31		25	39	19	Tropomyosin alpha-3 chain - Rattus norvegicus (Rat)
916	TRAD1_RAT				17					TRAF-type zinc finger domain-containing protein 1 - Rattus norvegicus (Rat)
917	TRAK2_RAT		18		21				23	Trafficking kinesin-binding protein 2 - Rattus norvegicus (Rat)
918	TRAP1_RAT		83	87	50		108	88		Heat shock protein 75 kDa, mitochondrial precursor - Rattus norvegicus (Rat)
919	TRI18_RAT						15			Midline-1 - Rattus norvegicus (Rat)
920	TRI40_RAT							16		Tripartite motif-containing protein 40 - Rattus norvegicus (Rat)
921	TRP13_RAT								15	Thyroid receptor-interacting protein 13 - Rattus norvegicus (Rat)
922	TRPA1_RAT							15		Transient receptor potential cation channel subfamily A member 1 - Rattus norvegicus (Rat)
923	TRPV2_RAT								15	Transient receptor potential cation channel subfamily V member 2 - Rattus norvegicus (Rat)
924	TRPV4_RAT				22					Transient receptor potential cation channel subfamily V member 4 - Rattus norvegicus (Rat)
925	TRPV5_RAT							17		Transient receptor potential cation channel subfamily V member 5 - Rattus norvegicus (Rat)
926	TRY1_RAT	90	83	81	94	79	77	82	86	Anionic trypsin-1 precursor - Rattus norvegicus (Rat)
927	TS101_RAT								21	Tumor susceptibility gene 101 protein - Rattus norvegicus (Rat)
928	U476_RAT		15							UPF0476 membrane protein - Rattus norvegicus (Rat)
929	UB2D2_RAT				19					Ubiquitin-conjugating enzyme E2 D2 - Rattus norvegicus (Rat)
930	UBIQ_RAT					45				Ubiquitin - Rattus norvegicus (Rat)
931	UBP1_RAT			16						Ubiquitin carboxyl-terminal hydrolase 1 - Rattus norvegicus (Rat)
932	UBQL1_RAT						93			Ubiquilin-1 - Rattus norvegicus (Rat)
933	UD11_RAT	15								UDP-glucuronosyltransferase 1-1 precursor - Rattus norvegicus (Rat)
934	UD2B2_RAT		29							UDP-glucuronosyltransferase 2B2 precursor - Rattus norvegicus (Rat)
935	UHRF1_RAT				36					E3 ubiquitin-protein ligase UHRF1 - Rattus norvegicus (Rat)
936	UN13C_RAT								20	Protein unc-13 homolog C - Rattus norvegicus (Rat)
937	UNC5C_RAT						20			Netrin receptor UNC5C precursor - Rattus norvegicus (Rat)
938	USO1_RAT				18					General vesicular transport factor p115 - Rattus norvegicus (Rat)
939	VATE1_RAT			59	189					Vacuolar ATP synthase subunit E 1 - Rattus norvegicus (Rat)
940	VATF_RAT			92	55					Vacuolar ATP synthase subunit F - Rattus norvegicus (Rat)
941	VGFR1_RAT			42				54		Vascular endothelial growth factor receptor 1 precursor - Rattus norvegicus (Rat)
942	VGFR2_RAT			52	42		32	45		Vascular endothelial growth factor receptor 2 precursor - Rattus norvegicus (Rat)
943	VGFR3_RAT			34	29					Vascular endothelial growth factor receptor 3 precursor - Rattus norvegicus (Rat)
944	VIGLN_RAT		19	40	34		27		25	Vigilin - Rattus norvegicus (Rat)
945	VIME_RAT	43								Vimentin - Rattus norvegicus (Rat)
946	VPS54_RAT				41					Vacuolar protein sorting-associated protein 54 - Rattus norvegicus (Rat)
947	WDR1_RAT						16			WD repeat-containing protein 1 - Rattus norvegicus (Rat)
948	WDR44_RAT			20	146				725	WD repeat-containing protein 44 - Rattus norvegicus (Rat)
949	WDR7_RAT		25							WD repeat-containing protein 7 - Rattus norvegicus (Rat)
950	WDR78_RAT			17						WD repeat-containing protein 78 - Rattus norvegicus (Rat)
951	WHRN_RAT				21					Whirlin - Rattus norvegicus (Rat)
952	WNK1_RAT			21						Serine/threonine-protein kinase WNK1 - Rattus norvegicus (Rat)
953	WSDU1_RAT				18				18	WD repeat, SAM and U-box domain-containing protein 1 - Rattus norvegicus (Rat)
954	YBOX1_RAT	27	67	59	90					Nuclease sensitive element-binding protein 1 - Rattus norvegicus (Rat)
955	YN004_RAT		27	23			35		18	Putative uncharacterized protein ENST00000281581 homolog - Rattus norvegicus (Rat)
956	Z354A_RAT				15					Zinc finger protein 354A - Rattus norvegicus (Rat)
957	ZBT10_RAT				16					Zinc finger and BTB domain-containing protein 10 - Rattus norvegicus (Rat)
958	ZBT24_RAT				29					Zinc finger and BTB domain-containing protein 24 - Rattus norvegicus (Rat)
959	ZBT38_RAT			20						Zinc finger and BTB domain-containing protein 38 - Rattus norvegicus (Rat)
960	ZCRB1_RAT			22						Zinc finger CCHC-type and RNA-binding motif-containing protein 1 - Rattus norvegicus (Rat)
961	ZDH15_RAT				20			16		Palmitoyltransferase ZDHHC15 - Rattus norvegicus (Rat)
962	ZEP2_RAT		39	33	16			22		Human immunodeficiency virus type I enhancer-binding protein 2 homolog - Rattus norvegicus (Rat)
963	ZFP37_RAT						21			Zinc finger protein 37 - Rattus norvegicus (Rat)
964	ZFP90_RAT				16					Zinc finger protein 90 - Rattus norvegicus (Rat)
965	ZHX3_RAT			181						Zinc fingers and homeoboxes protein 3 - Rattus norvegicus (Rat)
966	ZN148_RAT		18							Zinc finger protein 148 - Rattus norvegicus (Rat)
967	ZN289_RAT							17		GTPase-activating protein ZNF289 - Rattus norvegicus (Rat)
968	ZN384_RAT				16				18	Zinc finger protein 384 - Rattus norvegicus (Rat)
969	ZN667_RAT			16						Zinc finger protein 667 - Rattus norvegicus (Rat)
970	ZNT1_RAT						17			Zinc transporter 1 - Rattus norvegicus (Rat)
971	ZUBR1_RAT	18		18	23		21	20	18	Zinc finger UBR1-type protein 1 - Rattus norvegicus (Rat)
